# Supplementary material for: Somatic Mutations in miRNA Genes in Lung Cancer—Potential Functional Consequences of Non-Coding Sequence Variants
Source: Cancers (Basel). 2019 Jun 8;11(6):793. doi: 10.3390/cancers11060793 (PMC6627760; doi:10.3390/cancers11060793)
Supplement: Supplementary file 1 [file cancers-11-00793-s001.zip]

Archive with 6 entries (6 files):
- Supplementary_Figures.docx
- Supplementary_Table_1_Coordinates of miRNA genes and cancer drivers used in the study.xlsx
- Supplementary_Table_2_List of somatic mutations detected in LUAD and LUSC.xlsx
- Supplementary_Table_3_Somatic mutations in protein binding sequence motifs miRNAmotif analysis.xlsx
- Supplementary_Table_4_Clinical features and miRNA gene mutation statistics.xlsx
- Supplementary_Table_5_Experimentally detected mutations in a panel of cancer samples.xlsx
