# Supplementary material for: Somatic Mutations in miRNA Genes in Lung Cancer—Potential Functional Consequences of Non-Coding Sequence Variants
Source: Cancers (Basel). 2019 Jun 8;11(6):793. doi: 10.3390/cancers11060793 (PMC6627760; doi:10.3390/cancers11060793)
Supplement: Supplementary file 1 [file cancers-11-00793-s001.zip › Supplementary_Table_1_Coordinates of miRNA genes and cancer drivers used in the study.xlsx]

## Sheet: miRNA 
TargetID	coordinates_hg38
hsa-let-7a-1	chr9:94175937-94176058
hsa-let-7a-2	chr11:122146498-122146614
hsa-let-7a-3	chr22:46112727-46112845
hsa-let-7b	chr22:46113666-46113791
hsa-let-7c	chr21:16539813-16539929
hsa-let-7d	chr9:94178816-94178941
hsa-let-7e	chr19:51692768-51692884
hsa-let-7f-1	chr9:94176328-94176455
hsa-let-7f-2	chrx:53557171-53557292
hsa-let-7g	chr3:52268255-52268382
hsa-let-7i	chr12:62603666-62603793
hsa-mir-1-1	chr20:62554287-62554397
hsa-mir-1-2	chr18:21828990-21829100
hsa-mir-100	chr11:122152215-122152321
hsa-mir-101-1	chr1:65058417-65058523
hsa-mir-101-2	chr9:4850284-4850390
hsa-mir-103a-1	chr5:168560879-168560988
hsa-mir-103a-2	chr20:3917479-3917588
hsa-mir-103b-1	chr5:168560879-168560994
hsa-mir-103b-2	chr20:3917475-3917588
hsa-mir-105-1	chrx:152392203-152392312
hsa-mir-105-2	chrx:152394396-152394505
hsa-mir-106a	chrx:134170183-134170291
hsa-mir-106b	chr7:100093977-100094088
hsa-mir-107	chr10:89592731-89592839
hsa-mir-10a	chr17:48579839-48579951
hsa-mir-10b	chr2:176150304-176150414
hsa-mir-1178	chr12:119713624-119713720
hsa-mir-1179	chr15:88608096-88608205
hsa-mir-1180	chr17:19344488-19344593
hsa-mir-1181	chr19:10403449-10403550
hsa-mir-1182	chr1:231019816-231019930
hsa-mir-1183	chr7:21471052-21471156
hsa-mir-1185-1	chr14:101042966-101043075
hsa-mir-1185-2	chr14:101044187-101044296
hsa-mir-1193	chr14:101030036-101030149
hsa-mir-1197	chr14:101025557-101025665
hsa-mir-1199	chr19:14073356-14073470
hsa-mir-1200	chr7:36919336-36919449
hsa-mir-1202	chr6:155946784-155946876
hsa-mir-1203	chr17:48156403-48156531
hsa-mir-1204	chr8:127795940-127796053
hsa-mir-1205	chr8:127960615-127960716
hsa-mir-1206	chr8:128008876-128008980
hsa-mir-1207	chr8:128049134-128049245
hsa-mir-1208	chr8:128150102-128150207
hsa-mir-122	chr18:58451063-58451170
hsa-mir-1224	chr3:184241380-184241514
hsa-mir-1225	chr16:2090170-2090309
hsa-mir-1226	chr3:47849530-47849654
hsa-mir-1227	chr19:2234037-2234174
hsa-mir-1228	chr12:57194479-57194599
hsa-mir-1229	chr5:179798253-179798371
hsa-mir-1231	chr1:201808590-201808731
hsa-mir-1233-1	chr15:34382044-34382172
hsa-mir-1234	chr8:144400065-144400184
hsa-mir-1236	chr6:31956814-31956964
hsa-mir-1237	chr11:64368626-64368728
hsa-mir-1238	chr19:10552097-10552227
hsa-mir-124-1	chr8:9903376-9903484
hsa-mir-124-2	chr8:64379148-64379254
hsa-mir-124-3	chr20:63178489-63178596
hsa-mir-1243	chr4:113106842-113106971
hsa-mir-1244-4	chr12:12111929-12112056
hsa-mir-1245a	chr2:188978075-188978181
hsa-mir-1245b	chr2:188978074-188978178
hsa-mir-1246	chr2:176600964-176601067
hsa-mir-1247	chr14:101560301-101560408
hsa-mir-1248	chr3:186786650-186786806
hsa-mir-1249	chr22:45200933-45201041
hsa-mir-1250	chr17:81133203-81133310
hsa-mir-1251	chr12:97491888-97491996
hsa-mir-1252	chr12:79419236-79419342
hsa-mir-1253	chr17:2748075-2748184
hsa-mir-1254-1	chr10:68759310-68759423
hsa-mir-1255a	chr4:101330300-101330412
hsa-mir-1255b-1	chr4:36426343-36426451
hsa-mir-1255b-2	chr1:167998640-167998745
hsa-mir-1256	chr1:20988317-20988423
hsa-mir-1257	chr20:61953546-61953666
hsa-mir-1258	chr2:179860820-179860924
hsa-mir-125a	chr19:51693243-51693352
hsa-mir-125b-1	chr11:122099744-122099855
hsa-mir-125b-2	chr21:16590228-16590336
hsa-mir-126	chr9:136670591-136670699
hsa-mir-1260a	chr14:77266206-77266302
hsa-mir-1260b	chr11:96341422-96341547
hsa-mir-1261	chr11:90869100-90869223
hsa-mir-1262	chr1:68183509-68183622
hsa-mir-1263	chr3:164171458-164171569
hsa-mir-1264	chrx:114652632-114652743
hsa-mir-1265	chr10:14436564-14436673
hsa-mir-1266	chr15:52277106-52277213
hsa-mir-1267	chr13:107531159-107531262
hsa-mir-1268a	chr15:22225257-22225350
hsa-mir-1269a	chr4:66276823-66276936
hsa-mir-1269b	chr17:12917249-12917359
hsa-mir-127	chr14:100882976-100883081
hsa-mir-1270	chr19:20399259-20399367
hsa-mir-1271	chr5:176367935-176368042
hsa-mir-1272	chr15:64762383-64762521
hsa-mir-1273a	chr8:100023960-100024106
hsa-mir-1273c	chr6:154853344-154853454
hsa-mir-1273d	chr1:10227702-10227819
hsa-mir-1273f	chr1:52928673-52928773
hsa-mir-1273g	chr1:52940314-52940415
hsa-mir-1275	chr6:33999954-34000059
hsa-mir-1276	chr15:85770483-85770592
hsa-mir-1277	chrx:118386376-118386486
hsa-mir-1278	chr1:193136488-193136598
hsa-mir-1279	chr12:69273130-69273229
hsa-mir-128-1	chr2:135665386-135665491
hsa-mir-128-2	chr3:35744465-35744572
hsa-mir-1281	chr22:41092494-41092586
hsa-mir-1282	chr15:43793635-43793776
hsa-mir-1283-1	chr19:53688469-53688579
hsa-mir-1283-2	chr19:53758220-53758332
hsa-mir-1284	chr3:71541968-71542085
hsa-mir-1285-1	chr7:92204002-92204112
hsa-mir-1285-2	chr2:70252908-70253016
hsa-mir-1286	chr22:20249120-20249225
hsa-mir-1287	chr10:98395207-98395317
hsa-mir-1288	chr17:16282003-16282103
hsa-mir-1289-1	chr20:35453965-35454084
hsa-mir-1289-2	chr5:133427590-133427714
hsa-mir-129-1	chr7:128207851-128207966
hsa-mir-129-2	chr11:43581383-43581496
hsa-mir-1291	chr12:48654431-48654542
hsa-mir-1292	chr20:2652754-2652863
hsa-mir-1293	chr12:50234122-50234228
hsa-mir-1294	chr5:154347128-154347236
hsa-mir-1295a	chr1:171101713-171101821
hsa-mir-1295b	chr1:171101714-171101823
hsa-mir-1296	chr10:63372944-63373058
hsa-mir-1297	chr13:54311956-54312059
hsa-mir-1298	chrx:114715225-114715349
hsa-mir-1299	chr9:40928985-40929117
hsa-mir-1301	chr2:25328626-25328732
hsa-mir-1302-1	chr12:112695057-112695148
hsa-mir-1302-4	chr2:207269303-207269400
hsa-mir-1302-5	chr20:50614664-50614760
hsa-mir-1302-6	chr7:18127209-18127319
hsa-mir-1302-7	chr8:141786230-141786326
hsa-mir-1302-8	chr9:97363571-97363665
hsa-mir-1303	chr5:154685764-154685873
hsa-mir-1305	chr4:182169282-182169389
hsa-mir-1306	chr22:20086047-20086154
hsa-mir-1307	chr10:103394276-103394386
hsa-mir-130a	chr11:57641193-57641298
hsa-mir-130b	chr22:21653291-21653400
hsa-mir-132	chr17:2049904-2050011
hsa-mir-1321	chrx:85835765-85835874
hsa-mir-1322	chr8:10825350-10825468
hsa-mir-1323	chr19:53671953-53672058
hsa-mir-1324	chr3:75630743-75630871
hsa-mir-133a-1	chr18:21825687-21825795
hsa-mir-133a-2	chr20:62564908-62565016
hsa-mir-133b	chr6:52148929-52149034
hsa-mir-134	chr14:101054669-101054779
hsa-mir-1343	chr11:34941826-34941934
hsa-mir-135a-1	chr3:52294207-52294317
hsa-mir-135a-2	chr12:97563809-97563918
hsa-mir-135b	chr1:205448298-205448408
hsa-mir-136	chr14:100884691-100884796
hsa-mir-137	chr1:98046066-98046173
hsa-mir-138-1	chr3:44114209-44114320
hsa-mir-138-2	chr16:56858502-56858620
hsa-mir-139	chr11:72615041-72615149
hsa-mir-140	chr16:69933078-69933187
hsa-mir-141	chr12:6964088-6964201
hsa-mir-142	chr17:58331220-58331328
hsa-mir-143	chr5:149428919-149429023
hsa-mir-144	chr17:28861523-28861629
hsa-mir-145	chr5:149430636-149430745
hsa-mir-1468	chrx:63785987-63786100
hsa-mir-1469	chr15:96333236-96333333
hsa-mir-146a	chr5:160485347-160485454
hsa-mir-146b	chr10:102436495-102436602
hsa-mir-1470	chr19:15449523-15449637
hsa-mir-1471	chr2:231892215-231892323
hsa-mir-147a	chr9:120244960-120245067
hsa-mir-147b	chr15:45433034-45433144
hsa-mir-148a	chr7:25949897-25950006
hsa-mir-148b	chr12:54337215-54337324
hsa-mir-149	chr2:240455990-240456101
hsa-mir-150	chr19:49500772-49500878
hsa-mir-151a	chr8:140732562-140732668
hsa-mir-151b	chr14:100109413-100109512
hsa-mir-152	chr17:48037149-48037257
hsa-mir-153-1	chr2:219294101-219294208
hsa-mir-153-2	chr7:157574324-157574433
hsa-mir-1537	chr1:235852975-235853083
hsa-mir-1538	chr16:69565783-69565891
hsa-mir-1539	chr18:49487350-49487447
hsa-mir-154	chr14:101059744-101059851
hsa-mir-155	chr21:25573958-25574068
hsa-mir-1587	chrx:39837537-39837639
hsa-mir-15a	chr13:50049105-50049213
hsa-mir-15b	chr3:160404582-160404691
hsa-mir-16-1	chr13:50048960-50049073
hsa-mir-16-2	chr3:160404729-160404843
hsa-mir-17	chr13:91350593-91350701
hsa-mir-181a-1	chr1:198859044-198859155
hsa-mir-181a-2	chr9:124692455-124692564
hsa-mir-181b-1	chr1:198858862-198858972
hsa-mir-181b-2	chr9:124693700-124693807
hsa-mir-181c	chr19:13874700-13874809
hsa-mir-181d	chr19:13874885-13874998
hsa-mir-182	chr7:129770381-129770495
hsa-mir-1825	chr20:32237772-32237872
hsa-mir-183	chr7:129774903-129775013
hsa-mir-184	chr15:79209775-79209886
hsa-mir-185	chr22:20033128-20033234
hsa-mir-186	chr1:71067617-71067727
hsa-mir-187	chr18:35904810-35904917
hsa-mir-188	chrx:50003492-50003601
hsa-mir-18a	chr13:91350731-91350844
hsa-mir-18b	chrx:134170017-134170131
hsa-mir-1908	chr11:61815147-61815254
hsa-mir-1909	chr19:1816144-1816248
hsa-mir-190a	chr15:62823946-62824053
hsa-mir-190b	chr1:154193649-154193758
hsa-mir-191	chr3:49020606-49020719
hsa-mir-1910	chr16:85741606-85741714
hsa-mir-1911	chrx:114763170-114763276
hsa-mir-1912	chrx:114651531-114651635
hsa-mir-1913	chr6:166509339-166509445
hsa-mir-1914	chr20:63941449-63941557
hsa-mir-1915	chr10:21496551-21496655
hsa-mir-192	chr11:64891134-64891248
hsa-mir-193a	chr17:31559991-31560096
hsa-mir-193b	chr16:14303955-14304063
hsa-mir-194-1	chr1:220118145-220118252
hsa-mir-194-2	chr11:64891343-64891450
hsa-mir-195	chr17:7017603-7017712
hsa-mir-196a-1	chr17:48632469-48632578
hsa-mir-196a-2	chr12:53991737-53991845
hsa-mir-196b	chr7:27169468-27169574
hsa-mir-197	chr1:109598876-109598986
hsa-mir-1972-1	chr16:15010304-15010412
hsa-mir-1972-2	chr16:70030331-70030439
hsa-mir-1976	chr1:26554519-26554618
hsa-mir-198	chr3:120395646-120395749
hsa-mir-199a-1	chr19:10817404-10817516
hsa-mir-199a-2	chr1:172144529-172144639
hsa-mir-199b	chr9:128244720-128244830
hsa-mir-19a	chr13:91350879-91350986
hsa-mir-19b-1	chr13:91351182-91351292
hsa-mir-19b-2	chrx:134169658-134169773
hsa-mir-200a	chr1:1167853-1167962
hsa-mir-200b	chr1:1167099-1167206
hsa-mir-200c	chr12:6963678-6963789
hsa-mir-202	chr10:133247513-133247618
hsa-mir-203a	chr14:104117406-104117515
hsa-mir-203b	chr14:104117403-104117514
hsa-mir-204	chr9:70809968-70810077
hsa-mir-205	chr1:209432141-209432248
hsa-mir-2052	chr8:74705669-74705773
hsa-mir-2053	chr8:112643478-112643600
hsa-mir-2054	chr4:125507234-125507334
hsa-mir-206	chr6:52144338-52144447
hsa-mir-208a	chr14:23388577-23388683
hsa-mir-208b	chr14:23417972-23418078
hsa-mir-20a	chr13:91351047-91351154
hsa-mir-20b	chrx:134169788-134169897
hsa-mir-21	chr17:59841248-59841356
hsa-mir-210	chr11:568087-568196
hsa-mir-211	chr15:31065034-31065141
hsa-mir-2110	chr10:114174085-114174197
hsa-mir-2113	chr6:98024523-98024631
hsa-mir-2114	chrx:150227991-150228097
hsa-mir-2115	chr3:48316356-48316464
hsa-mir-2116	chr15:59171167-59171274
hsa-mir-2117	chr17:43444797-43444901
hsa-mir-212	chr17:2050265-2050375
hsa-mir-214	chr1:172138791-172138903
hsa-mir-215	chr1:220117852-220117961
hsa-mir-216a	chr2:55988956-55989066
hsa-mir-216b	chr2:56000699-56000810
hsa-mir-217	chr2:55982963-55983067
hsa-mir-218-1	chr4:20528274-20528388
hsa-mir-218-2	chr5:168768143-168768256
hsa-mir-219a-1	chr6:33207830-33207942
hsa-mir-219a-2	chr9:128392607-128392721
hsa-mir-219b	chr9:128392609-128392723
hsa-mir-22	chr17:1713889-1713998
hsa-mir-221	chrx:45746155-45746267
hsa-mir-222	chrx:45747011-45747119
hsa-mir-223	chrx:66018870-66018983
hsa-mir-224	chrx:151958559-151958676
hsa-mir-2276	chr13:24162406-24162515
hsa-mir-2277	chr5:93620685-93620796
hsa-mir-2278	chr9:94809952-94810068
hsa-mir-2355	chr2:207109974-207110088
hsa-mir-2392	chr14:100814472-100814595
hsa-mir-23a	chr19:13836570-13836676
hsa-mir-23b	chr9:95085202-95085310
hsa-mir-23c	chrx:20017076-20017199
hsa-mir-24-1	chr9:95086002-95086110
hsa-mir-24-2	chr19:13836264-13836372
hsa-mir-2467	chr2:239351707-239351818
hsa-mir-25	chr7:100093546-100093655
hsa-mir-2681	chr13:101967640-101967750
hsa-mir-2682	chr1:98045246-98045354
hsa-mir-26a-1	chr3:37969388-37969498
hsa-mir-26a-2	chr12:57824595-57824704
hsa-mir-26b	chr2:218402632-218402738
hsa-mir-27a	chr19:13836422-13836533
hsa-mir-27b	chr9:95085438-95085550
hsa-mir-28	chr3:188688769-188688880
hsa-mir-2861	chr9:127785911-127786014
hsa-mir-2909	chr17:37033723-37033835
hsa-mir-296	chr20:58817601-58817706
hsa-mir-297	chr4:110860557-110860669
hsa-mir-298	chr20:58818210-58818328
hsa-mir-299	chr14:101023775-101023878
hsa-mir-29a	chr7:130876723-130876832
hsa-mir-29b-1	chr7:130877442-130877555
hsa-mir-29b-2	chr1:207802425-207802538
hsa-mir-29c	chr1:207801840-207801949
hsa-mir-300	chr14:101041348-101041460
hsa-mir-301a	chr17:59151124-59151233
hsa-mir-301b	chr22:21652965-21653072
hsa-mir-302a	chr4:112648161-112648271
hsa-mir-302b	chr4:112648464-112648572
hsa-mir-302c	chr4:112648341-112648448
hsa-mir-302d	chr4:112647981-112648091
hsa-mir-302e	chr11:7234746-7234855
hsa-mir-302f	chr18:30298894-30298977
hsa-mir-3064	chr17:64500750-64500862
hsa-mir-3065	chr17:81125861-81125973
hsa-mir-3074	chr9:95085999-95086108
hsa-mir-30a	chr6:71403529-71403641
hsa-mir-30b	chr8:134800507-134800616
hsa-mir-30c-1	chr1:40757275-40757385
hsa-mir-30c-2	chr6:71376939-71377050
hsa-mir-30d	chr8:134804854-134804965
hsa-mir-30e	chr1:40754346-40754459
hsa-mir-31	chr9:21512096-21512203
hsa-mir-3115	chr1:23044285-23044394
hsa-mir-3116-1	chr1:62078771-62078876
hsa-mir-3116-2	chr1:62078769-62078874
hsa-mir-3117	chr1:66628427-66628530
hsa-mir-3119-1	chr1:170151358-170151479
hsa-mir-3119-2	chr1:170151361-170151481
hsa-mir-3120	chr1:172138795-172138903
hsa-mir-3121	chr1:180438298-180438404
hsa-mir-3122	chr1:212077597-212077704
hsa-mir-3123	chr1:241132257-241132361
hsa-mir-3124	chr1:248826358-248826464
hsa-mir-3125	chr2:12737351-12737463
hsa-mir-3126	chr2:69103666-69103773
hsa-mir-3127	chr2:96798263-96798370
hsa-mir-3128	chr2:177255922-177256031
hsa-mir-3129	chr2:189133019-189133128
hsa-mir-3130-1	chr2:206783220-206783321
hsa-mir-3130-2	chr2:206783221-206783322
hsa-mir-3131	chr2:219058664-219058772
hsa-mir-3132	chr2:219549053-219549165
hsa-mir-3133	chr2:241477889-241478000
hsa-mir-3134	chr3:15697280-15697387
hsa-mir-3135a	chr3:20137549-20137661
hsa-mir-3135b	chr6:32749891-32749998
hsa-mir-3136	chr3:69048941-69049051
hsa-mir-3137	chr3:195134485-195134599
hsa-mir-3138	chr4:10078597-10078704
hsa-mir-3139	chr4:143343444-143343553
hsa-mir-3140	chr4:152489311-152489430
hsa-mir-3141	chr5:154595997-154596088
hsa-mir-3143	chr6:27147604-27147712
hsa-mir-3144	chr6:120015166-120015272
hsa-mir-3145	chr6:138435198-138435308
hsa-mir-3146	chr7:19705341-19705451
hsa-mir-3147	chr7:57405005-57405112
hsa-mir-3148	chr8:29957253-29957364
hsa-mir-3150a	chr8:95072900-95073008
hsa-mir-3150b	chr8:95072899-95073007
hsa-mir-3151	chr8:103154598-103154706
hsa-mir-3152	chr9:18573291-18573396
hsa-mir-3153	chr9:89312212-89312321
hsa-mir-3154	chr9:128244931-128245043
hsa-mir-3155a	chr10:6152183-6152292
hsa-mir-3155b	chr10:6152184-6152287
hsa-mir-3156-1	chr10:45163996-45164107
hsa-mir-3156-3	chr21:13406366-13406477
hsa-mir-3157	chr10:96064296-96064415
hsa-mir-3158-1	chr10:101601404-101601512
hsa-mir-3158-2	chr10:101601402-101601510
hsa-mir-3159	chr11:18387771-18387878
hsa-mir-3160-1	chr11:46451790-46451902
hsa-mir-3160-2	chr11:46451792-46451904
hsa-mir-3161	chr11:48096766-48096877
hsa-mir-3162	chr11:59595062-59595174
hsa-mir-3163	chr11:66934416-66934522
hsa-mir-3164	chr11:69083160-69083275
hsa-mir-3165	chr11:72072210-72072318
hsa-mir-3166	chr11:88176489-88176608
hsa-mir-3167	chr11:126988443-126988555
hsa-mir-3168	chr13:41100999-41101117
hsa-mir-3169	chr13:61199782-61199894
hsa-mir-3170	chr13:98208508-98208619
hsa-mir-3173	chr14:95137898-95138007
hsa-mir-3174	chr15:90006739-90006859
hsa-mir-3175	chr15:92904383-92904492
hsa-mir-3176	chr16:543276-543379
hsa-mir-3177	chr16:1734970-1735083
hsa-mir-3178	chr16:2531912-2532020
hsa-mir-3181	chr16:50742288-50742397
hsa-mir-3182	chr16:83508324-83508432
hsa-mir-3183	chr17:1022459-1022575
hsa-mir-3184	chr17:30117070-30117176
hsa-mir-3185	chr17:48724389-48724493
hsa-mir-3186	chr17:81451091-81451198
hsa-mir-3187	chr19:813565-813671
hsa-mir-3188	chr19:18282065-18282176
hsa-mir-3189	chr19:18386545-18386652
hsa-mir-3190	chr19:47226930-47227035
hsa-mir-3191	chr19:47226927-47227036
hsa-mir-3192	chr20:18470599-18470707
hsa-mir-3193	chr20:31607161-31607267
hsa-mir-3194	chr20:51452887-51452993
hsa-mir-3196	chr20:63238763-63238861
hsa-mir-3197	chr21:41167539-41167649
hsa-mir-3198-1	chr22:17764165-17764272
hsa-mir-3198-2	chr12:54231382-54231489
hsa-mir-3199-1	chr22:27920507-27920628
hsa-mir-3199-2	chr22:27920510-27920630
hsa-mir-32	chr9:109046206-109046318
hsa-mir-3200	chr22:30731544-30731656
hsa-mir-3201	chr22:48274339-48274442
hsa-mir-3202-1	chrx:153981080-153981196
hsa-mir-3202-2	chrx:153981078-153981194
hsa-mir-320a	chr8:22244950-22245053
hsa-mir-320b-1	chr1:116671726-116671833
hsa-mir-320b-2	chr1:224257024-224257125
hsa-mir-320c-1	chr18:21683496-21683603
hsa-mir-320c-2	chr18:24321663-24321760
hsa-mir-320d-1	chr13:40727803-40727900
hsa-mir-320d-2	chrx:140926147-140926244
hsa-mir-320e	chr19:46709269-46709367
hsa-mir-323a	chr14:101025722-101025827
hsa-mir-323b	chr14:101056208-101056315
hsa-mir-324	chr17:7223283-7223389
hsa-mir-325	chrx:77005402-77005511
hsa-mir-326	chr11:75335083-75335192
hsa-mir-328	chr16:67202302-67202414
hsa-mir-330	chr19:45638984-45639095
hsa-mir-331	chr12:95308420-95308525
hsa-mir-335	chr7:130496101-130496208
hsa-mir-337	chr14:100874490-100874599
hsa-mir-338	chr17:81125862-81125969
hsa-mir-339	chr7:1022930-1023037
hsa-mir-33a	chr22:41900924-41901035
hsa-mir-33b	chr17:17813832-17813941
hsa-mir-340	chr5:180015294-180015407
hsa-mir-342	chr14:100109648-100109762
hsa-mir-345	chr14:100307851-100307958
hsa-mir-346	chr10:86264685-86264794
hsa-mir-34a	chr1:9151668-9151781
hsa-mir-34b	chr11:111512925-111513033
hsa-mir-34c	chr11:111513426-111513530
hsa-mir-3529	chr15:88611831-88611940
hsa-mir-3591	chr18:58451062-58451168
hsa-mir-3605	chr1:33332380-33332496
hsa-mir-3606	chr2:188995620-188995716
hsa-mir-3607	chr5:86620483-86620591
hsa-mir-3609	chr7:98881629-98881748
hsa-mir-361	chrx:85903616-85903727
hsa-mir-3610	chr8:116874715-116874807
hsa-mir-3611	chr10:35079584-35079692
hsa-mir-3612	chr12:128294080-128294191
hsa-mir-3613	chr13:49996401-49996511
hsa-mir-3614	chr17:56891256-56891366
hsa-mir-3615	chr17:74748604-74748708
hsa-mir-3616	chr20:47166960-47167073
hsa-mir-3617	chr20:45705084-45705196
hsa-mir-3618	chr22:20085738-20085843
hsa-mir-3619	chr22:46091034-46091136
hsa-mir-362	chrx:50008943-50009051
hsa-mir-3620	chr1:228097260-228097366
hsa-mir-3621	chr9:137169167-137169280
hsa-mir-3622a	chr8:27701665-27701772
hsa-mir-3622b	chr8:27701665-27701770
hsa-mir-363	chrx:134169357-134169471
hsa-mir-3646	chr20:44408102-44408223
hsa-mir-3648-2	chr21:8987001-8987176
hsa-mir-3649	chr12:1660291-1660402
hsa-mir-3650	chr5:38557478-38557583
hsa-mir-3651	chr9:92292436-92292567
hsa-mir-3652	chr12:103930400-103930584
hsa-mir-3653	chr22:29333151-29333270
hsa-mir-3655	chr5:140647819-140647953
hsa-mir-3656	chr11:119018924-119019033
hsa-mir-3657	chr12:112037602-112037708
hsa-mir-3658	chr1:165907898-165908005
hsa-mir-3659	chr1:38089228-38089334
hsa-mir-365a	chr16:14309275-14309386
hsa-mir-365b	chr17:31575414-31575524
hsa-mir-3660	chr5:90016616-90016723
hsa-mir-3661	chr5:134225752-134225860
hsa-mir-3662	chr6:134979330-134979437
hsa-mir-3663	chr10:117167670-117167779
hsa-mir-3664	chr11:70872264-70872373
hsa-mir-3665	chr13:77698016-77698117
hsa-mir-3666	chr7:114653348-114653454
hsa-mir-3667	chr22:49543376-49543483
hsa-mir-3668	chr6:140205235-140205345
hsa-mir-367	chr4:112647852-112647961
hsa-mir-3671	chr1:65057737-65057855
hsa-mir-3672	chrx:121370961-121371066
hsa-mir-3674	chr8:1801108-1801211
hsa-mir-3677	chr16:2270690-2270797
hsa-mir-3678	chr17:75406052-75406183
hsa-mir-3679	chr2:134127105-134127214
hsa-mir-3680-1	chr16:21506039-21506147
hsa-mir-3681	chr2:12199113-12199220
hsa-mir-3682	chr2:53849111-53849216
hsa-mir-3683	chr7:7066951-7067056
hsa-mir-3684	chr4:98997370-98997479
hsa-mir-3685	chr12:95309903-95310007
hsa-mir-3686	chr8:129484042-129484155
hsa-mir-3687-2	chr21:8987350-8987452
hsa-mir-3688-1	chr4:159128789-159128905
hsa-mir-3688-2	chr4:159128791-159128907
hsa-mir-3689a	chr9:134849469-134849580
hsa-mir-3689b	chr9:134850141-134850252
hsa-mir-3689d-1	chr9:134849582-134849706
hsa-mir-3689d-2	chr9:134850250-134850378
hsa-mir-3689e	chr9:134850549-134850660
hsa-mir-3689f	chr9:134850718-134850829
hsa-mir-369	chr14:101065581-101065686
hsa-mir-3691	chr6:5148221-5148333
hsa-mir-3692	chr6:157529112-157529223
hsa-mir-370	chr14:100911126-100911232
hsa-mir-3713	chr15:76586622-76586716
hsa-mir-3714	chr3:16933171-16933289
hsa-mir-371a	chr19:53787655-53787763
hsa-mir-371b	chr19:53787653-53787761
hsa-mir-372	chr19:53787870-53787978
hsa-mir-373	chr19:53788685-53788795
hsa-mir-374a	chrx:74287270-74287371
hsa-mir-374b	chrx:74218532-74218633
hsa-mir-374c	chrx:74218536-74218633
hsa-mir-375	chr2:219001623-219001729
hsa-mir-376a-2	chr14:101040055-101040163
hsa-mir-376b	chr14:101040434-101040543
hsa-mir-376c	chr14:101039669-101039777
hsa-mir-377	chr14:101062031-101062140
hsa-mir-378a	chr5:149732804-149732913
hsa-mir-378b	chr3:10330210-10330305
hsa-mir-378c	chr10:130962570-130962683
hsa-mir-378d-1	chr4:5923254-5923347
hsa-mir-378d-2	chr8:93916016-93916123
hsa-mir-378e	chr5:170028465-170028588
hsa-mir-378f	chr1:23929053-23929165
hsa-mir-378g	chr1:94745833-94745924
hsa-mir-378h	chr5:154829441-154829561
hsa-mir-378i	chr22:41923201-41923316
hsa-mir-379	chr14:101022046-101022155
hsa-mir-380	chr14:101024996-101025102
hsa-mir-381	chr14:101045902-101046014
hsa-mir-382	chr14:101054291-101054397
hsa-mir-383	chr8:14853418-14853529
hsa-mir-384	chrx:76919260-76919365
hsa-mir-3907	chr7:151433501-151433611
hsa-mir-3908	chr12:123536388-123536557
hsa-mir-3909	chr22:35335645-35335756
hsa-mir-3910-1	chr9:91636254-91636357
hsa-mir-3910-2	chr9:91636252-91636355
hsa-mir-3911	chr9:127690670-127690809
hsa-mir-3912	chr5:171386653-171386757
hsa-mir-3913-1	chr12:69584719-69584826
hsa-mir-3913-2	chr12:69584719-69584826
hsa-mir-3914-1	chr7:71307662-71307778
hsa-mir-3914-2	chr7:71307652-71307780
hsa-mir-3915	chrx:32583650-32583757
hsa-mir-3916	chr1:247201953-247202066
hsa-mir-3917	chr1:25906359-25906454
hsa-mir-3918	chr6:158764651-158764760
hsa-mir-3919	chr3:159282637-159282745
hsa-mir-3920	chr11:101519809-101519914
hsa-mir-3921	chr3:99964300-99964410
hsa-mir-3922	chr12:104591620-104591740
hsa-mir-3923	chr3:79507875-79507983
hsa-mir-3924	chr10:57304464-57304572
hsa-mir-3925	chr6:36622421-36622526
hsa-mir-3926-1	chr8:12727215-12727319
hsa-mir-3926-2	chr8:12727217-12727321
hsa-mir-3927	chr9:109511455-109511563
hsa-mir-3928	chr22:31160037-31160142
hsa-mir-3929	chr18:35934063-35934165
hsa-mir-3934	chr6:33698127-33698237
hsa-mir-3935	chr16:56245520-56245623
hsa-mir-3936	chr5:132365488-132365602
hsa-mir-3937	chrx:39661212-39661323
hsa-mir-3938	chr3:55852490-55852597
hsa-mir-3939	chr6:166997805-166997911
hsa-mir-3940	chr19:6416409-6416514
hsa-mir-3941	chr10:122416963-122417070
hsa-mir-3942	chr15:35372255-35372367
hsa-mir-3943	chr7:43150892-43150999
hsa-mir-3944	chr10:133371554-133371666
hsa-mir-3945	chr4:184851011-184851113
hsa-mir-3960	chr9:127785829-127785923
hsa-mir-3972	chr1:17277868-17277994
hsa-mir-3973	chr11:36010076-36010228
hsa-mir-3974	chr12:17673283-17673403
hsa-mir-3975	chr18:35591717-35591828
hsa-mir-3976	chr18:5840677-5840856
hsa-mir-3977	chr5:82840132-82840249
hsa-mir-3978	chrx:110082096-110082242
hsa-mir-409	chr14:101065289-101065392
hsa-mir-410	chr14:101065900-101066006
hsa-mir-411	chr14:101023315-101023421
hsa-mir-412	chr14:101065440-101065547
hsa-mir-421	chrx:74218367-74218473
hsa-mir-422a	chr15:63870919-63871035
hsa-mir-423	chr17:30117070-30117178
hsa-mir-424	chrx:134546619-134546726
hsa-mir-425	chr3:49020134-49020246
hsa-mir-4251	chr1:3127956-3128050
hsa-mir-4252	chr1:6429819-6429911
hsa-mir-4253	chr1:22863144-22863242
hsa-mir-4254	chr1:31758645-31758750
hsa-mir-4255	chr1:37161548-37161649
hsa-mir-4256	chr1:112461755-112461848
hsa-mir-4257	chr1:150551908-150552029
hsa-mir-4258	chr1:154975678-154975798
hsa-mir-4259	chr1:159899964-159900094
hsa-mir-4260	chr1:209623429-209623525
hsa-mir-4261	chr2:10192599-10192686
hsa-mir-4262	chr2:11836918-11837001
hsa-mir-4263	chr2:27996350-27996464
hsa-mir-4264	chr2:79649279-79649374
hsa-mir-4265	chr2:109141475-109141603
hsa-mir-4266	chr2:109313556-109313640
hsa-mir-4267	chr2:110069946-110070057
hsa-mir-4268	chr2:219906487-219906580
hsa-mir-4269	chr2:239305447-239305561
hsa-mir-4270	chr3:15496224-15496323
hsa-mir-4271	chr3:49274105-49274201
hsa-mir-4272	chr3:67225449-67225542
hsa-mir-4273	chr3:75738265-75738378
hsa-mir-4274	chr4:7460013-7460133
hsa-mir-4275	chr4:28819567-28819683
hsa-mir-4276	chr4:174423780-174423879
hsa-mir-4277	chr5:1708770-1708883
hsa-mir-4278	chr5:6827838-6827935
hsa-mir-4279	chr5:31936087-31936174
hsa-mir-4280	chr5:87114864-87114969
hsa-mir-4281	chr5:176629424-176629515
hsa-mir-4282	chr6:72967672-72967768
hsa-mir-4283-1	chr7:56955770-56955879
hsa-mir-4283-2	chr7:63621075-63621184
hsa-mir-4284	chr7:73711302-73711412
hsa-mir-4285	chr7:102293088-102293207
hsa-mir-4286	chr8:10666963-10667085
hsa-mir-4287	chr8:27886020-27886131
hsa-mir-4288	chr8:28505101-28505197
hsa-mir-4289	chr9:88745821-88745920
hsa-mir-429	chr1:1168995-1169101
hsa-mir-4290	chr9:90023426-90023550
hsa-mir-4291	chr9:93819342-93819436
hsa-mir-4292	chr9:136830940-136831038
hsa-mir-4293	chr10:14383185-14383292
hsa-mir-4294	chr10:48985497-48985602
hsa-mir-4295	chr10:112634155-112634269
hsa-mir-4296	chr10:125032768-125032885
hsa-mir-4297	chr10:129843284-129843389
hsa-mir-4298	chr11:1859448-1859551
hsa-mir-4299	chr11:11656636-11656737
hsa-mir-4300	chr11:81890726-81890851
hsa-mir-4301	chr11:113450008-113450103
hsa-mir-4302	chr12:25874005-25874094
hsa-mir-4303	chr12:97995368-97995463
hsa-mir-4304	chr12:123010652-123010743
hsa-mir-4305	chr13:39664019-39664150
hsa-mir-4306	chr13:99643044-99643164
hsa-mir-4307	chr14:26908625-26908740
hsa-mir-4308	chr14:54878098-54878208
hsa-mir-4309	chr14:102539629-102539741
hsa-mir-431	chr14:100881001-100881115
hsa-mir-4310	chr15:41866480-41866566
hsa-mir-4311	chr15:66040218-66040349
hsa-mir-4312	chr15:68801835-68801940
hsa-mir-4313	chr15:75762197-75762330
hsa-mir-4314	chr17:8088041-8088162
hsa-mir-4315-1	chr17:45475348-45475450
hsa-mir-4315-2	chr17:64822015-64822117
hsa-mir-4316	chr17:77396969-77397069
hsa-mir-4317	chr18:6374346-6374440
hsa-mir-4318	chr18:37657119-37657230
hsa-mir-4319	chr18:44970067-44970181
hsa-mir-432	chr14:100884471-100884589
hsa-mir-4320	chr18:50126484-50126578
hsa-mir-4321	chr19:2250624-2250733
hsa-mir-4322	chr19:10230398-10230500
hsa-mir-4323	chr19:42133430-42133526
hsa-mir-4324	chr19:49308782-49308883
hsa-mir-4325	chr20:57321475-57321606
hsa-mir-4326	chr20:63286793-63286881
hsa-mir-4327	chr21:30375279-30375393
hsa-mir-4328	chrx:78901179-78901265
hsa-mir-4329	chrx:112780703-112780800
hsa-mir-433	chr14:100881872-100881995
hsa-mir-4330	chrx:151168206-151168341
hsa-mir-4417	chr1:5564057-5564159
hsa-mir-4418	chr1:22266222-22266319
hsa-mir-4420	chr1:30739133-30739253
hsa-mir-4421	chr1:51059819-51059925
hsa-mir-4422	chr1:55225631-55225735
hsa-mir-4423	chr1:85133781-85133887
hsa-mir-4424	chr1:178677738-178677847
hsa-mir-4425	chr1:25023493-25023598
hsa-mir-4427	chr1:233624133-233624240
hsa-mir-4428	chr1:237471103-237471210
hsa-mir-4429	chr2:11540582-11540696
hsa-mir-4430	chr2:33418494-33418586
hsa-mir-4431	chr2:52702500-52702634
hsa-mir-4432	chr2:60387337-60387470
hsa-mir-4433a	chr2:64340745-64340854
hsa-mir-4433b	chr2:64340744-64340854
hsa-mir-4434	chr2:64525495-64525585
hsa-mir-4435-1	chr2:87629739-87629857
hsa-mir-4435-2	chr2:111320990-111321107
hsa-mir-4436a	chr2:88812356-88812470
hsa-mir-4436b-1	chr2:110086418-110086536
hsa-mir-4436b-2	chr2:110284840-110284958
hsa-mir-4437	chr2:181305568-181305677
hsa-mir-4438	chr2:213758061-213758167
hsa-mir-4439	chr2:225010439-225010562
hsa-mir-4440	chr2:239068804-239068926
hsa-mir-4442	chr3:25664850-25664958
hsa-mir-4443	chr3:48196547-48196634
hsa-mir-4445	chr3:109602810-109602916
hsa-mir-4446	chr3:113594858-113594964
hsa-mir-4447	chr3:116850264-116850384
hsa-mir-4448	chr3:183886780-183886904
hsa-mir-4449	chr4:52712662-52712766
hsa-mir-4450	chr4:76573547-76573656
hsa-mir-4451	chr4:85722447-85722556
hsa-mir-4453	chr4:152536407-152536537
hsa-mir-4455	chr4:184938359-184938462
hsa-mir-4456	chr5:535817-535902
hsa-mir-4457	chr5:1309289-1309396
hsa-mir-4458	chr5:8460908-8461019
hsa-mir-4459	chr5:54075493-54075606
hsa-mir-4460	chr5:129397045-129397161
hsa-mir-4462	chr6:37555341-37555444
hsa-mir-4463	chr6:75428392-75428487
hsa-mir-4464	chr6:90312728-90312851
hsa-mir-4465	chr6:140683797-140683901
hsa-mir-4466	chr6:156779655-156779752
hsa-mir-4467	chr7:102471447-102471555
hsa-mir-4468	chr7:138123735-138123845
hsa-mir-4469	chr8:42896178-42896289
hsa-mir-4470	chr8:61714773-61714877
hsa-mir-4471	chr8:100382753-100382857
hsa-mir-4472-1	chr8:142176321-142176438
hsa-mir-4472-2	chr12:116428236-116428336
hsa-mir-4473	chr9:20411136-20411248
hsa-mir-4474	chr9:20502252-20502355
hsa-mir-4475	chr9:36823517-36823618
hsa-mir-4476	chr9:36893441-36893550
hsa-mir-4477b	chr9:63819561-63819669
hsa-mir-4478	chr9:122120059-122120188
hsa-mir-4479	chr9:136886710-136886823
hsa-mir-448	chrx:114823439-114823570
hsa-mir-4480	chr10:12578737-12578841
hsa-mir-4481	chr10:12653111-12653222
hsa-mir-4482	chr10:104268316-104268423
hsa-mir-4483	chr10:113777975-113778071
hsa-mir-4484	chr10:125819717-125819847
hsa-mir-4486	chr11:19575289-19575394
hsa-mir-4488	chr11:61508574-61508681
hsa-mir-4489	chr11:65649172-65649270
hsa-mir-4490	chr11:90555760-90555869
hsa-mir-4491	chr11:111347734-111347848
hsa-mir-4492	chr11:118910689-118910806
hsa-mir-4493	chr11:123381416-123381537
hsa-mir-4494	chr12:47364172-47364281
hsa-mir-4495	chr12:97939033-97939142
hsa-mir-4496	chr12:108635787-108635895
hsa-mir-4497	chr12:109833325-109833460
hsa-mir-4498	chr12:120155411-120155519
hsa-mir-4499	chr13:20433751-20433871
hsa-mir-449a	chr5:55170520-55170632
hsa-mir-449b	chr5:55170642-55170752
hsa-mir-449c	chr5:55172250-55172362
hsa-mir-4500	chr13:87618646-87618758
hsa-mir-4501	chr13:96427204-96427321
hsa-mir-4502	chr13:114273808-114273931
hsa-mir-4503	chr14:36952294-36952404
hsa-mir-4504	chr14:50299846-50299953
hsa-mir-4505	chr14:73758724-73758844
hsa-mir-4506	chr14:93948208-93948318
hsa-mir-4508	chr15:23562041-23562148
hsa-mir-4509-1	chr15:23197819-23197930
hsa-mir-4509-3	chr15:28490742-28490853
hsa-mir-450a-1	chrx:134540333-134540439
hsa-mir-450a-2	chrx:134540504-134540610
hsa-mir-450b	chrx:134540169-134540277
hsa-mir-4510	chr15:35926838-35926940
hsa-mir-4511	chr15:65719233-65719343
hsa-mir-4513	chr15:74788659-74788769
hsa-mir-4514	chr15:80997396-80997492
hsa-mir-4515	chr15:83067324-83067425
hsa-mir-4517	chr16:28958562-28958685
hsa-mir-4518	chr16:30503902-30504018
hsa-mir-4519	chr16:30875239-30875343
hsa-mir-451a	chr17:28861358-28861449
hsa-mir-451b	chr17:28861352-28861459
hsa-mir-452	chrx:151959609-151959724
hsa-mir-4520-1	chr17:6655422-6655526
hsa-mir-4520-2	chr17:6655424-6655527
hsa-mir-4521	chr17:8186923-8187028
hsa-mir-4522	chr17:27293897-27294010
hsa-mir-4523	chr17:29390643-29390751
hsa-mir-4524a	chr17:69099545-69099652
hsa-mir-4524b	chr17:69099545-69099651
hsa-mir-4525	chr17:82668211-82668326
hsa-mir-4526	chr18:13611100-13611213
hsa-mir-4527	chr18:47380478-47380585
hsa-mir-4528	chr18:53237090-53237202
hsa-mir-4529	chr18:55479201-55479315
hsa-mir-4530	chr19:39409604-39409694
hsa-mir-4531	chr19:44653664-44653752
hsa-mir-4532	chr20:57895374-57895466
hsa-mir-4533	chr20:60478094-60478201
hsa-mir-4534	chr22:37988775-37988870
hsa-mir-4535	chr22:48780275-48780372
hsa-mir-4536-1	chrx:55451470-55451606
hsa-mir-4536-2	chrx:55451471-55451607
hsa-mir-4537	chr14:105859457-105859578
hsa-mir-454	chr17:59137762-59137874
hsa-mir-4540	chr9:36864229-36864333
hsa-mir-455	chr9:114209424-114209532
hsa-mir-4632	chr1:12191688-12191798
hsa-mir-4633	chr5:129097677-129097783
hsa-mir-4634	chr5:174751718-174751808
hsa-mir-4635	chr5:1062879-1062989
hsa-mir-4636	chr5:9053798-9053911
hsa-mir-4637	chr5:14825907-14826032
hsa-mir-4638	chr5:181222552-181222657
hsa-mir-4639	chr6:16141531-16141647
hsa-mir-4640	chr6:30890866-30890995
hsa-mir-4641	chr6:41598700-41598812
hsa-mir-4642	chr6:44435625-44435741
hsa-mir-4643	chr6:91521643-91521755
hsa-mir-4644	chr6:170330746-170330860
hsa-mir-4645	chr6:2854015-2854122
hsa-mir-4646	chr6:31701004-31701116
hsa-mir-4647	chr6:44254189-44254300
hsa-mir-4648	chr7:2527049-2527171
hsa-mir-4649	chr7:44110826-44110936
hsa-mir-4650-1	chr7:67114307-67114408
hsa-mir-4650-2	chr7:72697892-72697993
hsa-mir-4651	chr7:75915181-75915288
hsa-mir-4652	chr7:93716912-93717023
hsa-mir-4653	chr7:101159457-101159571
hsa-mir-4654	chr1:162157091-162157198
hsa-mir-4655	chr7:1844164-1844269
hsa-mir-4656	chr7:4788547-4788655
hsa-mir-4657	chr7:44881721-44881825
hsa-mir-4658	chr7:100156586-100156686
hsa-mir-4659a	chr8:6745152-6745258
hsa-mir-4659b	chr8:6745150-6745256
hsa-mir-466	chr3:31161689-31161800
hsa-mir-4660	chr8:9048428-9048541
hsa-mir-4661	chr8:91205469-91205577
hsa-mir-4662a	chr8:124821965-124822073
hsa-mir-4662b	chr8:124821963-124822071
hsa-mir-4663	chr8:123215769-123215879
hsa-mir-4664	chr8:143733064-143733169
hsa-mir-4665	chr9:6007810-6007921
hsa-mir-4666a	chr1:228462058-228462170
hsa-mir-4666b	chrx:29574261-29574377
hsa-mir-4667	chr9:35608071-35608184
hsa-mir-4668	chr9:111932075-111932194
hsa-mir-4669	chr9:134379390-134379495
hsa-mir-4670	chr9:92527966-92528076
hsa-mir-4671	chr1:234306451-234306557
hsa-mir-4672	chr9:127869400-127869508
hsa-mir-4673	chr9:136519542-136519650
hsa-mir-4674	chr9:136546157-136546276
hsa-mir-4675	chr10:20551957-20552061
hsa-mir-4676	chr10:72721013-72721118
hsa-mir-4677	chr1:243346163-243346271
hsa-mir-4678	chr10:87503865-87503983
hsa-mir-4679-1	chr10:89063319-89063429
hsa-mir-4679-2	chr10:89063317-89063427
hsa-mir-4680	chr10:110898069-110898176
hsa-mir-4681	chr10:119377950-119378068
hsa-mir-4682	chr10:119958497-119958608
hsa-mir-4683	chr10:35641156-35641265
hsa-mir-4684	chr1:22719505-22719612
hsa-mir-4685	chr10:98431267-98431382
hsa-mir-4686	chr11:2173047-2173156
hsa-mir-4687	chr11:3856048-3856158
hsa-mir-4688	chr11:46376384-46376502
hsa-mir-4689	chr1:5862654-5862757
hsa-mir-4690	chr11:65636285-65636393
hsa-mir-4691	chr11:68033885-68033996
hsa-mir-4692	chr11:72783512-72783612
hsa-mir-4693	chr11:103849890-103849998
hsa-mir-4694	chr11:19759988-19760099
hsa-mir-4695	chr1:18883179-18883296
hsa-mir-4696	chr11:74720250-74720353
hsa-mir-4697	chr11:133898481-133898597
hsa-mir-4698	chr12:47187798-47187907
hsa-mir-4699	chr12:81158372-81158479
hsa-mir-4700	chr12:120723177-120723283
hsa-mir-4701	chr12:48771955-48772060
hsa-mir-4703	chr13:51552574-51552683
hsa-mir-4704	chr13:66218234-66218342
hsa-mir-4705	chr13:102045916-102046020
hsa-mir-4706	chr14:65044672-65044788
hsa-mir-4707	chr14:22956932-22957045
hsa-mir-4708	chr14:65335098-65335200
hsa-mir-4709	chr14:74480110-74480221
hsa-mir-4710	chr14:104677674-104677765
hsa-mir-4711	chr1:59733210-59733316
hsa-mir-4712	chr15:50360312-50360430
hsa-mir-4713	chr15:51242175-51242279
hsa-mir-4714	chr15:98784410-98784519
hsa-mir-4715	chr15:25848733-25848841
hsa-mir-4716	chr15:49169054-49169167
hsa-mir-4717	chr16:2274604-2274706
hsa-mir-4718	chr16:12720296-12720400
hsa-mir-4719	chr16:76868923-76869034
hsa-mir-4720	chr16:81384996-81385108
hsa-mir-4721	chr16:28843902-28844022
hsa-mir-4722	chr16:88716253-88716362
hsa-mir-4723	chr17:28360635-28360758
hsa-mir-4724	chr17:31534868-31534986
hsa-mir-4725	chr17:31575256-31575372
hsa-mir-4726	chr17:38719666-38719773
hsa-mir-4727	chr17:38825814-38825917
hsa-mir-4728	chr17:39726471-39726586
hsa-mir-4729	chr17:59366067-59366172
hsa-mir-4730	chr17:80419402-80419511
hsa-mir-4731	chr17:15251609-15251712
hsa-mir-4732	chr17:28861643-28861747
hsa-mir-4733	chr17:31094333-31094441
hsa-mir-4734	chr17:38702245-38702350
hsa-mir-4735	chr1:196582392-196582499
hsa-mir-4736	chr17:58335949-58336047
hsa-mir-4737	chr17:60043006-60043121
hsa-mir-4738	chr17:75784505-75784613
hsa-mir-4739	chr17:79707158-79707265
hsa-mir-4740	chr17:81400691-81400799
hsa-mir-4741	chr18:22933337-22933454
hsa-mir-4742	chr1:224398202-224398336
hsa-mir-4743	chr18:48670577-48670693
hsa-mir-4744	chr18:49049669-49049784
hsa-mir-4745	chr19:804916-805024
hsa-mir-4746	chr19:4445962-4446066
hsa-mir-4747	chr19:4932662-4932765
hsa-mir-4748	chr19:10780238-10780345
hsa-mir-4749	chr19:49854568-49854676
hsa-mir-4750	chr19:49888152-49888255
hsa-mir-4751	chr19:49933048-49933156
hsa-mir-4752	chr19:54282093-54282198
hsa-mir-4753	chr1:235190015-235190132
hsa-mir-4754	chr19:58386755-58386874
hsa-mir-4755	chr20:34049103-34049208
hsa-mir-4756	chr20:54068393-54068499
hsa-mir-4757	chr2:19348414-19348522
hsa-mir-4758	chr20:62332465-62332581
hsa-mir-4759	chr21:26953940-26954066
hsa-mir-4760	chr21:40212334-40212447
hsa-mir-4761	chr22:19963730-19963859
hsa-mir-4762	chr22:45760507-45760618
hsa-mir-4763	chr22:46113559-46113672
hsa-mir-4764	chr22:33436563-33436685
hsa-mir-4765	chr2:32635242-32635346
hsa-mir-4766	chr22:40813868-40813972
hsa-mir-4767	chrx:7147844-7147951
hsa-mir-4768	chrx:17425864-17425971
hsa-mir-4769	chrx:47587411-47587522
hsa-mir-4770	chrx:6383882-6383985
hsa-mir-4771-1	chr2:87194772-87194875
hsa-mir-4771-2	chr2:111771045-111771148
hsa-mir-4772	chr2:102432275-102432382
hsa-mir-4773-1	chr2:151368320-151368427
hsa-mir-4773-2	chr2:151368318-151368425
hsa-mir-4774	chr2:168582928-168583034
hsa-mir-4775	chr2:207754791-207754899
hsa-mir-4776-1	chr2:212926241-212926357
hsa-mir-4776-2	chr2:212926236-212926352
hsa-mir-4777	chr2:231362698-231362810
hsa-mir-4778	chr2:66358232-66358343
hsa-mir-4779	chr2:86193012-86193120
hsa-mir-4780	chr2:88082503-88082615
hsa-mir-4781	chr1:54054066-54054170
hsa-mir-4782	chr2:113721273-113721384
hsa-mir-4783	chr2:127423521-127423631
hsa-mir-4784	chr2:131491142-131491252
hsa-mir-4785	chr2:160407794-160407894
hsa-mir-4786	chr2:239942998-239943109
hsa-mir-4787	chr3:50675068-50675178
hsa-mir-4788	chr3:134437811-134437924
hsa-mir-4789	chr3:175369527-175369635
hsa-mir-4790	chr3:5250155-5250271
hsa-mir-4791	chr3:19314828-19314949
hsa-mir-4792	chr3:24521342-24521454
hsa-mir-4793	chr3:48644176-48644287
hsa-mir-4794	chr1:64579830-64579942
hsa-mir-4795	chr3:87226174-87226285
hsa-mir-4796	chr3:114743427-114743542
hsa-mir-4797	chr3:197293863-197293964
hsa-mir-4798	chr4:7310434-7310542
hsa-mir-4799	chr4:147782579-147782685
hsa-mir-4800	chr4:2250066-2250172
hsa-mir-4801	chr4:37241886-37242013
hsa-mir-4802	chr4:40502026-40502132
hsa-mir-4803	chr5:72169451-72169558
hsa-mir-4804	chr5:72878575-72878680
hsa-mir-483	chr11:2134117-2134227
hsa-mir-484	chr16:15643276-15643388
hsa-mir-485	chr14:101055402-101055510
hsa-mir-486-1	chr8:41660418-41660530
hsa-mir-486-2	chr8:41660419-41660531
hsa-mir-487a	chr14:101052433-101052540
hsa-mir-487b	chr14:101046444-101046551
hsa-mir-488	chr1:177029349-177029457
hsa-mir-489	chr7:93483922-93484031
hsa-mir-490	chr7:136903180-136903288
hsa-mir-491	chr9:20716095-20716200
hsa-mir-492	chr12:94834402-94834518
hsa-mir-493	chr14:100869050-100869162
hsa-mir-494	chr14:101029623-101029727
hsa-mir-495	chr14:101033743-101033850
hsa-mir-496	chr14:101060571-101060674
hsa-mir-497	chr17:7017913-7018024
hsa-mir-498	chr19:53674205-53674314
hsa-mir-4999	chr19:8389286-8389385
hsa-mir-499a	chr20:34990383-34990491
hsa-mir-499b	chr20:34990381-34990488
hsa-mir-5000	chr2:75090810-75090919
hsa-mir-5001	chr2:232550468-232550578
hsa-mir-5002	chr3:124132924-124133033
hsa-mir-5003	chr5:172662162-172662267
hsa-mir-5004	chr6:33438326-33438443
hsa-mir-5006	chr13:41568281-41568400
hsa-mir-5007	chr13:55174449-55174555
hsa-mir-5008	chr1:227941585-227941687
hsa-mir-5009	chr15:89883924-89884035
hsa-mir-500a	chrx:50008418-50008528
hsa-mir-500b	chrx:50010657-50010766
hsa-mir-501	chrx:50009710-50009818
hsa-mir-5010	chr17:42514183-42514313
hsa-mir-5011	chr18:67081582-67081691
hsa-mir-502	chrx:50014588-50014695
hsa-mir-503	chrx:134546306-134546418
hsa-mir-504	chrx:138667699-138667806
hsa-mir-5047	chr17:64501205-64501321
hsa-mir-505	chrx:139924135-139924242
hsa-mir-506	chrx:147230728-147230834
hsa-mir-507	chrx:147230977-147231084
hsa-mir-508	chrx:147236920-147237027
hsa-mir-5087	chr1:148334461-148334569
hsa-mir-5088	chr19:49682097-49682219
hsa-mir-5089	chr17:46973002-46973116
hsa-mir-509-1	chrx:147260525-147260631
hsa-mir-509-2	chrx:147258750-147258856
hsa-mir-509-3	chrx:147259637-147259742
hsa-mir-5090	chr7:102465727-102465843
hsa-mir-5091	chr4:13627850-13627976
hsa-mir-5092	chr3:125151450-125151564
hsa-mir-5093	chr16:85306211-85306319
hsa-mir-5094	chr15:89850617-89850736
hsa-mir-5096	chr4:78820739-78820841
hsa-mir-510	chrx:147272317-147272424
hsa-mir-5100	chr10:42997566-42997676
hsa-mir-512-1	chr19:53666667-53666775
hsa-mir-512-2	chr19:53669151-53669259
hsa-mir-513a-1	chrx:147213473-147213580
hsa-mir-513a-2	chrx:147225835-147225942
hsa-mir-513b	chrx:147199032-147199139
hsa-mir-513c	chrx:147189692-147189799
hsa-mir-514b	chrx:147250136-147250243
hsa-mir-515-1	chr19:53678991-53679099
hsa-mir-515-2	chr19:53684997-53685105
hsa-mir-516a-1	chr19:53756731-53756843
hsa-mir-516a-2	chr19:53761123-53761235
hsa-mir-516b-1	chr19:53736835-53736947
hsa-mir-516b-2	chr19:53725432-53725539
hsa-mir-517a	chr19:53712257-53712367
hsa-mir-517b	chr19:53721056-53721164
hsa-mir-517c	chr19:53741307-53741415
hsa-mir-5186	chr3:151565879-151565991
hsa-mir-5187	chr1:161227170-161227282
hsa-mir-5188	chr12:124915541-124915657
hsa-mir-5189	chr16:88468918-88469029
hsa-mir-518a-1	chr19:53730994-53731102
hsa-mir-518a-2	chr19:53739323-53739431
hsa-mir-518b	chr19:53702725-53702833
hsa-mir-518c	chr19:53708733-53708843
hsa-mir-518d	chr19:53734867-53734974
hsa-mir-518e	chr19:53729828-53729936
hsa-mir-518f	chr19:53700005-53700112
hsa-mir-5190	chr18:13459934-13460038
hsa-mir-5191	chr1:201719509-201719625
hsa-mir-5192	chr2:62205819-62205928
hsa-mir-5193	chr3:49806140-49806248
hsa-mir-5194	chr8:130008335-130008445
hsa-mir-5195	chr14:106850885-106850989
hsa-mir-5196	chr19:35345516-35345626
hsa-mir-5197	chr5:143679861-143679970
hsa-mir-519a-1	chr19:53752386-53752495
hsa-mir-519b	chr19:53695200-53695309
hsa-mir-519c	chr19:53686459-53686568
hsa-mir-519d	chr19:53713336-53713446
hsa-mir-519e	chr19:53679928-53680037
hsa-mir-520a	chr19:53690870-53690979
hsa-mir-520b	chr19:53701204-53701312
hsa-mir-520c	chr19:53707443-53707552
hsa-mir-520d	chr19:53720086-53720195
hsa-mir-520e	chr19:53675701-53675809
hsa-mir-520f	chr19:53682148-53682259
hsa-mir-520g	chr19:53722157-53722268
hsa-mir-520h	chr19:53742501-53742612
hsa-mir-521-1	chr19:53748625-53748735
hsa-mir-521-2	chr19:53716583-53716693
hsa-mir-522	chr19:53751201-53751310
hsa-mir-523	chr19:53698375-53698484
hsa-mir-524	chr19:53710992-53711099
hsa-mir-525	chr19:53697522-53697630
hsa-mir-526a-1	chr19:53706241-53706349
hsa-mir-526a-2	chr19:53726903-53727007
hsa-mir-526b	chr19:53694381-53694489
hsa-mir-527	chr19:53754006-53754117
hsa-mir-532	chrx:50003142-50003250
hsa-mir-539	chr14:101047304-101047415
hsa-mir-541	chr14:101064479-101064594
hsa-mir-542	chrx:134541339-134541447
hsa-mir-543	chr14:101031971-101032079
hsa-mir-544a	chr14:101048651-101048758
hsa-mir-544b	chr3:124732425-124732532
hsa-mir-545	chrx:74287101-74287210
hsa-mir-548a-1	chr6:18571783-18571890
hsa-mir-548a-2	chr6:135239158-135239266
hsa-mir-548a-3	chr8:104484359-104484466
hsa-mir-548aa-1	chr8:123348020-123348137
hsa-mir-548aa-2	chr17:67471477-67471592
hsa-mir-548ab	chr3:103524015-103524131
hsa-mir-548ac	chr1:116560013-116560120
hsa-mir-548ad	chr2:35471395-35471499
hsa-mir-548ae-1	chr2:184378952-184379062
hsa-mir-548ae-2	chr5:58530022-58530129
hsa-mir-548ag-1	chr4:60922598-60922705
hsa-mir-548ag-2	chr20:60564540-60564647
hsa-mir-548ah	chr4:76575536-76575643
hsa-mir-548ai	chr6:99124599-99124708
hsa-mir-548aj-1	chr6:132115174-132115279
hsa-mir-548aj-2	chrx:38023887-38023996
hsa-mir-548al	chr11:74399217-74399347
hsa-mir-548am	chrx:16626994-16627101
hsa-mir-548ao	chr8:41271040-41271148
hsa-mir-548ap	chr15:85825630-85825735
hsa-mir-548ar	chr13:114244480-114244586
hsa-mir-548as	chr13:92490138-92490245
hsa-mir-548at	chr17:42494748-42494855
hsa-mir-548au	chr9:93594816-93594919
hsa-mir-548av	chr18:72853296-72853407
hsa-mir-548aw	chr9:132945689-132945791
hsa-mir-548ax	chrx:11318596-11318702
hsa-mir-548b	chr6:119069037-119069144
hsa-mir-548c	chr12:64622508-64622615
hsa-mir-548d-1	chr8:123348024-123348131
hsa-mir-548d-2	chr17:67471479-67471586
hsa-mir-548e	chr10:110988915-110989024
hsa-mir-548f-1	chr10:54607864-54607972
hsa-mir-548f-2	chr2:212426259-212426362
hsa-mir-548f-3	chr5:110513819-110513925
hsa-mir-548f-4	chr7:147378016-147378119
hsa-mir-548f-5	chrx:32641465-32641568
hsa-mir-548g	chr4:147344618-147344728
hsa-mir-548h-1	chr14:64095023-64095130
hsa-mir-548h-2	chr16:11306430-11306537
hsa-mir-548h-3	chr17:13543536-13543643
hsa-mir-548h-4	chr8:27048846-27048972
hsa-mir-548h-5	chr6:131792149-131792256
hsa-mir-548i-4	chrx:84225737-84225843
hsa-mir-548j	chr22:26555214-26555320
hsa-mir-548k	chr11:70283961-70284067
hsa-mir-548l	chr11:94466484-94466591
hsa-mir-548m	chrx:95063130-95063237
hsa-mir-548n	chr7:34940744-34940850
hsa-mir-548o	chr7:102405723-102405874
hsa-mir-548o-2	chr20:38516544-38516653
hsa-mir-548p	chr5:100816473-100816574
hsa-mir-548q	chr10:12725229-12725371
hsa-mir-548s	chr2:11767429-11767542
hsa-mir-548t	chr4:173268144-173268254
hsa-mir-548u	chr6:57390119-57390227
hsa-mir-548v	chr8:17681563-17681669
hsa-mir-548w	chr16:26025221-26025328
hsa-mir-548x-2	chr13:65966327-65966430
hsa-mir-548y	chr14:47760994-47761107
hsa-mir-548z	chr12:64622505-64622614
hsa-mir-549a	chr15:80841968-80842071
hsa-mir-550a-1	chr7:30289790-30289900
hsa-mir-550a-2	chr7:32732977-32733087
hsa-mir-550a-3	chr7:29680723-29680833
hsa-mir-550b-1	chr7:30289789-30289900
hsa-mir-550b-2	chr7:32732976-32733087
hsa-mir-551a	chr1:3560685-3560796
hsa-mir-551b	chr3:168551850-168551959
hsa-mir-552	chr1:34669589-34669695
hsa-mir-553	chr1:100281231-100281326
hsa-mir-554	chr1:151545786-151545900
hsa-mir-555	chr1:155346340-155346460
hsa-mir-556	chr1:162342536-162342646
hsa-mir-557	chr1:168375526-168375631
hsa-mir-5571	chr22:22886266-22886374
hsa-mir-5572	chr15:80581117-80581224
hsa-mir-5579	chr11:79422144-79422251
hsa-mir-558	chr2:32532151-32532256
hsa-mir-5580	chr14:53948402-53948509
hsa-mir-5581	chr1:37500910-37501019
hsa-mir-5582	chr11:46753100-46753217
hsa-mir-5583-1	chr18:39676696-39676804
hsa-mir-5583-2	chr18:39676694-39676802
hsa-mir-5584	chr1:44545468-44545577
hsa-mir-5585	chr1:32086924-32087032
hsa-mir-5586	chr14:59646937-59647045
hsa-mir-5587	chr16:535291-535393
hsa-mir-5588	chr3:185253185-185253297
hsa-mir-5589	chr19:10038329-10038438
hsa-mir-559	chr2:47377665-47377777
hsa-mir-5590	chr2:134857795-134857898
hsa-mir-5591	chr4:39411885-39411999
hsa-mir-561	chr2:188297492-188297598
hsa-mir-562	chr2:232172646-232172757
hsa-mir-563	chr3:15873767-15873865
hsa-mir-564	chr3:44861878-44861991
hsa-mir-567	chr3:112112791-112112902
hsa-mir-568	chr3:114316465-114316579
hsa-mir-5680	chr8:102125420-102125529
hsa-mir-5681a	chr8:74548528-74548633
hsa-mir-5681b	chr8:74548527-74548630
hsa-mir-5682	chr3:121049626-121049730
hsa-mir-5683	chr6:6169318-6169427
hsa-mir-5684	chr19:12787107-12787216
hsa-mir-5685	chr6:53276977-53277089
hsa-mir-5687	chr5:55508834-55508941
hsa-mir-5688	chr3:85385697-85385807
hsa-mir-569	chr3:171106654-171106767
hsa-mir-5690	chr6:35664699-35664805
hsa-mir-5691	chr11:9090293-9090396
hsa-mir-5692a-1	chr7:97963640-97963746
hsa-mir-5692a-2	chr8:12719109-12719215
hsa-mir-5692b	chr21:42950911-42951030
hsa-mir-5692c-1	chr5:135802971-135803087
hsa-mir-5692c-2	chr7:97964383-97964501
hsa-mir-5693	chr13:51348551-51348653
hsa-mir-5694	chr14:67441836-67441947
hsa-mir-5696	chr2:101309428-101309558
hsa-mir-5697	chr1:9967365-9967476
hsa-mir-5698	chr1:154104503-154104608
hsa-mir-5699	chr10:641674-641794
hsa-mir-570	chr3:195699400-195699506
hsa-mir-5700	chr12:94561769-94561882
hsa-mir-5701-1	chr15:20940236-20940351
hsa-mir-5701-2	chr15:21513943-21514058
hsa-mir-5701-3	chr15:21951226-21951341
hsa-mir-5702	chr2:226658695-226658806
hsa-mir-5703	chr2:227472117-227472204
hsa-mir-5704	chr3:131985837-131985947
hsa-mir-5705	chr4:87300480-87300596
hsa-mir-5706	chr5:119154621-119154734
hsa-mir-5707	chr7:158591600-158591714
hsa-mir-5708	chr8:80241373-80241491
hsa-mir-571	chr4:350146-350262
hsa-mir-572	chr4:11368829-11368931
hsa-mir-573	chr4:24520182-24520300
hsa-mir-574	chr4:38868031-38868138
hsa-mir-575	chr4:82753327-82753444
hsa-mir-576	chr4:109488688-109488798
hsa-mir-577	chr4:114656749-114656855
hsa-mir-578	chr4:165386240-165386347
hsa-mir-579	chr5:32394367-32394476
hsa-mir-580	chr5:36147882-36147992
hsa-mir-581	chr5:53951499-53951609
hsa-mir-582	chr5:59703605-59703713
hsa-mir-583	chr5:96079128-96079237
hsa-mir-584	chr5:149062309-149062419
hsa-mir-585	chr5:169263591-169263695
hsa-mir-586	chr6:45197674-45197780
hsa-mir-587	chr6:106784115-106784234
hsa-mir-588	chr6:126484621-126484728
hsa-mir-589	chr7:5495809-5495919
hsa-mir-590	chr7:74191188-74191298
hsa-mir-591	chr7:96219650-96219766
hsa-mir-592	chr7:127058083-127058194
hsa-mir-593	chr7:128081851-128081982
hsa-mir-595	chr7:158532708-158532823
hsa-mir-596	chr8:1817221-1817325
hsa-mir-597	chr8:9741662-9741776
hsa-mir-598	chr8:11035196-11035304
hsa-mir-599	chr8:99536626-99536731
hsa-mir-600	chr9:123111536-123111639
hsa-mir-601	chr9:123402509-123402613
hsa-mir-602	chr9:137838409-137838517
hsa-mir-603	chr10:24275682-24275791
hsa-mir-604	chr10:29544994-29545112
hsa-mir-605	chr10:51299563-51299669
hsa-mir-606	chr10:75552438-75552563
hsa-mir-607	chr10:96828659-96828769
hsa-mir-608	chr10:100974975-100975094
hsa-mir-6080	chr17:64780744-64780839
hsa-mir-6084	chr1:20633667-20633800
hsa-mir-609	chr10:104218780-104218893
hsa-mir-610	chr11:28056805-28056915
hsa-mir-611	chr11:61792475-61792578
hsa-mir-612	chr11:65444448-65444565
hsa-mir-6125	chr12:62260352-62260462
hsa-mir-6126	chr16:3485376-3485464
hsa-mir-613	chr12:12764633-12764753
hsa-mir-614	chr12:12915829-12915929
hsa-mir-615	chr12:54033942-54034056
hsa-mir-616	chr12:57519158-57519269
hsa-mir-617	chr12:80832536-80832639
hsa-mir-618	chr12:80935725-80935843
hsa-mir-619	chr12:108836898-108837008
hsa-mir-620	chr12:116148550-116148673
hsa-mir-621	chr13:40810763-40810871
hsa-mir-623	chr13:99356121-99356239
hsa-mir-624	chr14:31014644-31014752
hsa-mir-625	chr14:65471091-65471199
hsa-mir-626	chr15:41691591-41691688
hsa-mir-627	chr15:42199568-42199676
hsa-mir-628	chr15:55372929-55373037
hsa-mir-629	chr15:70079362-70079472
hsa-mir-630	chr15:72587210-72587323
hsa-mir-631	chr15:75353597-75353695
hsa-mir-632	chr17:32350101-32350212
hsa-mir-633	chr17:62944208-62944322
hsa-mir-634	chr17:66787073-66787178
hsa-mir-635	chr17:68424434-68424558
hsa-mir-636	chr17:76736441-76736551
hsa-mir-637	chr19:3961404-3961527
hsa-mir-638	chr19:10718394-10718522
hsa-mir-639	chr19:14529525-14529650
hsa-mir-640	chr19:19435046-19435168
hsa-mir-641	chr19:40282532-40282651
hsa-mir-642a	chr19:45674918-45675024
hsa-mir-642b	chr19:45674916-45675024
hsa-mir-643	chr19:52281793-52281903
hsa-mir-644a	chr20:34466328-34466428
hsa-mir-645	chr20:50585778-50585889
hsa-mir-646	chr20:60308463-60308577
hsa-mir-647	chr20:63942613-63942736
hsa-mir-648	chr22:17980854-17980971
hsa-mir-649	chr22:21034166-21034278
hsa-mir-6501	chr21:33550639-33550752
hsa-mir-6506	chr16:15611006-15611119
hsa-mir-6509	chr7:135206981-135207089
hsa-mir-651	chrx:8126955-8127064
hsa-mir-6513	chr2:218280102-218280211
hsa-mir-6514	chr11:62792677-62792796
hsa-mir-6515	chr19:12940461-12940565
hsa-mir-6516	chr17:77089403-77089515
hsa-mir-652	chrx:110055324-110055434
hsa-mir-653	chr7:93482759-93482868
hsa-mir-654	chr14:101040209-101040315
hsa-mir-655	chr14:101049547-101049656
hsa-mir-656	chr14:101066706-101066811
hsa-mir-657	chr17:81125266-81125375
hsa-mir-658	chr22:37844262-37844378
hsa-mir-659	chr22:37847668-37847778
hsa-mir-660	chrx:50013231-50013337
hsa-mir-661	chr8:143945181-143945280
hsa-mir-662	chr16:770165-770288
hsa-mir-663a	chr20:26208174-26208289
hsa-mir-663b	chr2:132256945-132257099
hsa-mir-664a	chr1:220200524-220200634
hsa-mir-664b	chrx:154768571-154768681
hsa-mir-665	chr14:100875018-100875119
hsa-mir-668	chr14:101055239-101055347
hsa-mir-670	chr11:43559650-43559759
hsa-mir-671	chr7:151238424-151238533
hsa-mir-6716	chr11:118643990-118644094
hsa-mir-6717	chr14:21023296-21023401
hsa-mir-6720	chr6:1390299-1390406
hsa-mir-6721	chr6:32170013-32170131
hsa-mir-6726	chr1:1296085-1296190
hsa-mir-6727	chr1:1312477-1312586
hsa-mir-6728	chr1:8866477-8866610
hsa-mir-6729	chr1:12029138-12029247
hsa-mir-6731	chr1:24919320-24919436
hsa-mir-6732	chr1:37480210-37480314
hsa-mir-6733	chr1:43171627-43171732
hsa-mir-6734	chr1:43364623-43364735
hsa-mir-6735	chr1:43448519-43448636
hsa-mir-6736	chr1:145850562-145850665
hsa-mir-6737	chr1:153962326-153962440
hsa-mir-6738	chr1:155951248-155951356
hsa-mir-6741	chr1:225922055-225922162
hsa-mir-6742	chr1:228397023-228397129
hsa-mir-6743	chr11:209316-209430
hsa-mir-6744	chr11:1256585-1256695
hsa-mir-6745	chr11:47179590-47179750
hsa-mir-6746	chr11:61878191-61878298
hsa-mir-6747	chr11:62566986-62567091
hsa-mir-6748	chr11:62789795-62789910
hsa-mir-6749	chr11:64902362-64902475
hsa-mir-675	chr11:1996743-1996847
hsa-mir-6751	chr11:65129891-65129998
hsa-mir-6752	chr11:67490225-67490340
hsa-mir-6753	chr11:68044769-68044978
hsa-mir-6755	chr11:86278313-86278423
hsa-mir-6756	chr11:119312925-119313032
hsa-mir-6757	chr12:53056924-53057036
hsa-mir-6759	chr12:57748593-57748702
hsa-mir-676	chrx:70022839-70022944
hsa-mir-6761	chr12:111799814-111799928
hsa-mir-6762	chr12:113291503-113291633
hsa-mir-6764	chr14:100277337-100277442
hsa-mir-6765	chr14:105150753-105150889
hsa-mir-6766	chr15:89326717-89326830
hsa-mir-6767	chr16:2445372-2445482
hsa-mir-6768	chr16:2463947-2464059
hsa-mir-6769a	chr16:4671298-4671415
hsa-mir-6769b	chr1:206474783-206474889
hsa-mir-6771	chr16:50292596-50292700
hsa-mir-6772	chr16:57772265-57772372
hsa-mir-6773	chr16:68233401-68233519
hsa-mir-6776	chr17:2692836-2692939
hsa-mir-6777	chr17:17813455-17813565
hsa-mir-6779	chr17:38914959-38915062
hsa-mir-6780a	chr17:42708059-42708171
hsa-mir-6782	chr17:44207747-44207859
hsa-mir-6783	chr17:44934593-44934701
hsa-mir-6785	chr17:75498528-75498653
hsa-mir-6786	chr17:81693784-81693891
hsa-mir-6788	chr18:10759559-10759669
hsa-mir-6789	chr19:2235804-2235947
hsa-mir-6790	chr19:6392900-6393008
hsa-mir-6791	chr19:6736687-6736798
hsa-mir-6792	chr19:7617414-7617526
hsa-mir-6793	chr19:10828953-10829060
hsa-mir-6794	chr19:12852240-12852350
hsa-mir-6795	chr19:15179258-15179370
hsa-mir-6796	chr19:40369826-40369932
hsa-mir-6797	chr19:41869607-41869721
hsa-mir-6798	chr19:49009886-49009997
hsa-mir-6799	chr19:49791846-49791959
hsa-mir-6800	chr19:49831997-49832121
hsa-mir-6802	chr19:55239887-55239996
hsa-mir-6803	chr19:55245161-55245270
hsa-mir-6804	chr19:55230860-55230972
hsa-mir-6805	chr19:55388161-55388267
hsa-mir-6807	chr19:58550260-58550401
hsa-mir-6808	chr1:1339625-1339728
hsa-mir-6809	chr2:217900488-217900648
hsa-mir-6810	chr2:218341891-218342005
hsa-mir-6811	chr2:237510907-237511013
hsa-mir-6812	chr20:45425490-45425598
hsa-mir-6813	chr20:64076930-64077030
hsa-mir-6814	chr21:41746747-41746861
hsa-mir-6815	chr21:45478246-45478351
hsa-mir-6816	chr22:20114668-20114771
hsa-mir-6820	chr22:37967543-37967649
hsa-mir-6821	chr22:49962841-49962964
hsa-mir-6822	chr3:39138186-39138290
hsa-mir-6823	chr3:48549936-48550041
hsa-mir-6824	chr3:48633611-48633718
hsa-mir-6825	chr3:127575242-127575351
hsa-mir-6826	chr3:129272126-129272268
hsa-mir-6827	chr3:134367779-134367882
hsa-mir-6830	chr5:132217824-132217938
hsa-mir-6831	chr5:140563646-140563775
hsa-mir-6833	chr6:32179796-32179901
hsa-mir-6834	chr6:33290220-33290349
hsa-mir-6836	chr7:2257490-2257597
hsa-mir-6838	chr7:44073353-44073453
hsa-mir-6840	chr7:100356631-100356742
hsa-mir-6841	chr8:24953771-24953887
hsa-mir-6843	chr8:27610576-27610776
hsa-mir-6844	chr8:124508490-124508601
hsa-mir-6845	chr8:143837731-143837836
hsa-mir-6846	chr8:144057296-144057400
hsa-mir-6847	chr8:144079854-144079964
hsa-mir-6848	chr8:144317228-144317335
hsa-mir-6849	chr8:144400252-144400365
hsa-mir-6850	chr8:144791910-144792016
hsa-mir-6852	chr9:35710659-35710761
hsa-mir-6853	chr9:35732902-35733020
hsa-mir-6854	chr9:98229124-98229237
hsa-mir-6855	chr9:129869585-129869696
hsa-mir-6857	chrx:53405648-53405785
hsa-mir-6858	chrx:154450295-154450407
hsa-mir-6860	chr11:67045620-67045729
hsa-mir-6861	chr12:112163240-112163341
hsa-mir-6863	chr16:56904247-56904374
hsa-mir-6866	chr17:40161913-40162026
hsa-mir-6867	chr17:40193577-40193688
hsa-mir-6868	chr17:76097994-76098096
hsa-mir-6869	chr20:1392879-1392986
hsa-mir-6870	chr20:10649611-10649715
hsa-mir-6872	chr3:50273216-50273320
hsa-mir-6873	chr6:33287202-33287309
hsa-mir-6874	chr7:5711815-5711930
hsa-mir-6875	chr7:100868016-100868126
hsa-mir-6876	chr8:25345382-25345499
hsa-mir-6877	chr9:133051976-133052080
hsa-mir-6878	chr1:150492325-150492435
hsa-mir-6879	chr11:65018485-65018595
hsa-mir-6880	chr12:124337156-124337262
hsa-mir-6881	chr15:74411336-74411452
hsa-mir-6884	chr17:40026309-40026429
hsa-mir-6885	chr19:6389613-6389723
hsa-mir-6886	chr19:11113454-11113556
hsa-mir-6888	chr2:159186815-159186926
hsa-mir-6890	chr3:49099829-49099934
hsa-mir-6891	chr6:31355203-31355340
hsa-mir-6892	chr7:143382661-143382825
hsa-mir-6893	chr8:144435526-144435639
hsa-mir-6894	chrx:53198864-53198965
hsa-mir-6895	chrx:53195386-53195508
hsa-mir-7-1	chr9:83969746-83969859
hsa-mir-7-2	chr15:88611831-88611942
hsa-mir-7-3	chr19:4770675-4770785
hsa-mir-708	chr11:79402007-79402124
hsa-mir-7106	chr12:113159088-113159197
hsa-mir-7107	chr12:121444254-121444372
hsa-mir-7108	chr19:2434889-2435025
hsa-mir-7109	chr22:31621448-31621551
hsa-mir-711	chr3:48578889-48578995
hsa-mir-7110	chr3:123161774-123161904
hsa-mir-7111	chr6:35470484-35470604
hsa-mir-7112	chr8:144262648-144262762
hsa-mir-7113	chr11:68032840-68032947
hsa-mir-7114	chr9:137450001-137450106
hsa-mir-718	chrx:154019903-154020004
hsa-mir-744	chr17:12081884-12082012
hsa-mir-758	chr14:101026009-101026117
hsa-mir-759	chr13:52810048-52810145
hsa-mir-760	chr1:93846819-93846924
hsa-mir-761	chr1:51836323-51836421
hsa-mir-762	chr16:30893893-30893997
hsa-mir-764	chrx:114639420-114639536
hsa-mir-765	chr1:156936131-156936242
hsa-mir-766	chrx:119646738-119646845
hsa-mir-767	chrx:152393422-152393528
hsa-mir-769	chr19:46018936-46019047
hsa-mir-770	chr14:100852384-100852495
hsa-mir-7703	chr14:24143464-24143590
hsa-mir-7704	chr2:176188818-176188926
hsa-mir-7846	chr1:12166929-12167055
hsa-mir-7847	chr11:1880041-1880150
hsa-mir-7853	chr6:6169316-6169425
hsa-mir-7855	chr14:64785601-64785709
hsa-mir-802	chr21:35720707-35720816
hsa-mir-8077	chr19:42351118-42351220
hsa-mir-8085	chr19:44758642-44758739
hsa-mir-873	chr9:28888864-28888970
hsa-mir-874	chr5:137647557-137647665
hsa-mir-875	chr8:99536772-99536876
hsa-mir-876	chr9:28863611-28863721
hsa-mir-877	chr6:30584307-30584442
hsa-mir-885	chr3:10394474-10394577
hsa-mir-887	chr5:15935166-15935275
hsa-mir-888	chrx:145994769-145994875
hsa-mir-889	chr14:101047886-101047994
hsa-mir-890	chrx:145994260-145994366
hsa-mir-891a	chrx:146027779-146027887
hsa-mir-891b	chrx:146001038-146001146
hsa-mir-892a	chrx:145996654-145996753
hsa-mir-892b	chrx:145997183-145997289
hsa-mir-9-1	chr1:156420329-156420439
hsa-mir-9-2	chr5:88666841-88666949
hsa-mir-9-3	chr15:89368007-89368117
hsa-mir-920	chr12:24212400-24212515
hsa-mir-921	chr1:166154716-166154822
hsa-mir-922	chr3:197674473-197674597
hsa-mir-924	chr18:39622101-39622197
hsa-mir-92a-1	chr13:91351299-91351407
hsa-mir-92a-2	chrx:134169519-134169629
hsa-mir-92b	chr1:155195171-155195283
hsa-mir-93	chr7:100093752-100093862
hsa-mir-933	chr2:175167617-175167723
hsa-mir-934	chrx:136550867-136550973
hsa-mir-935	chr19:53982300-53982409
hsa-mir-936	chr10:104048076-104048197
hsa-mir-937	chr8:143812946-143813054
hsa-mir-938	chr10:29602251-29602357
hsa-mir-939	chr8:144394136-144394241
hsa-mir-940	chr16:2271739-2271851
hsa-mir-942	chr1:117094630-117094741
hsa-mir-943	chr4:1986378-1986481
hsa-mir-944	chr3:189829911-189830021
hsa-mir-95	chr4:8005287-8005392
hsa-mir-96	chr7:129774672-129774786
hsa-mir-98	chrx:53556216-53556345
hsa-mir-99a	chr21:16539076-16539184
hsa-mir-99b	chr19:51692593-51692702
hsa-mir-1290	chr1:18897053-18897166
hsa-mir-3675	chr1:16858933-16859035
hsa-mir-4426	chr1:192716308-192716411
hsa-mir-6730	chr1:12578933-12579043
hsa-mir-511	chr10:17845097-17845204
hsa-mir-6715b	chr10:112299597-112299703
hsa-mir-6128	chr11:56743888-56743986
hsa-mir-6754	chr11:71473483-71473592
hsa-mir-7155	chr11:64341824-64341929
hsa-mir-1244-3	chr12:9239447-9239576
hsa-mir-1827	chr12:100189861-100189974
hsa-mir-7844	chr12:94571226-94571352
hsa-mir-329-1	chr14:101026772-101026880
hsa-mir-329-2	chr14:101027089-101027197
hsa-mir-376a-1	chr14:101040763-101040870
hsa-mir-6882	chr15:74840617-74840727
hsa-mir-6511b-2	chr16:15134051-15134165
hsa-mir-6774	chr16:85918327-85918441
hsa-mir-6859-4	chr16:17027-17139
hsa-mir-6510	chr17:41517141-41517240
hsa-mir-6778	chr17:18340789-18340906
hsa-mir-6787	chr17:82236648-82236753
hsa-mir-6883	chr17:8144969-8145091
hsa-mir-8078	chr18:112241-112350
hsa-mir-519a-2	chr19:53762333-53762443
hsa-mir-1244-1	chr2:231713291-231713418
hsa-mir-1302-3	chr2:113582979-113583080
hsa-mir-941-3	chr20:63919540-63919654
hsa-mir-941-5	chr20:63919847-63919961
hsa-mir-650	chr22:22822766-22822870
hsa-mir-6817	chr22:25455626-25455735
hsa-mir-6819	chr22:36286822-36286927
hsa-mir-6828	chr3:170423083-170423187
hsa-mir-548i-2	chr4:9556196-9556303
hsa-mir-1244-2	chr5:118974563-118974690
hsa-mir-6835	chr6:34240653-34240761
hsa-mir-6837	chr7:44051746-44051854
hsa-mir-6842	chr8:27433350-27433459
hsa-mir-1184-1	chrX:154887351-154887463
hsa-mir-514a-1	chrX:147279241-147279348
hsa-mir-514a-3	chrX:147284630-147284737
hsa-mir-892c	chrX:145992735-145992841

## Sheet: cancer drivers
EGFR_chr7.20	chr7:55173921-55174043
EGFR_chr7.21	chr7:55174722-55174820
EGFR_chr7.22	chr7:55181293-55181478
EGFR_chr7.23	chr7:55191719-55191874
KRAS_chr12.4	chr12:25227234-25227412
KRAS_chr12.5	chr12:25245274-25245395
BRAF_chr7.4	chr7:140753275-140753393
MET_chr7.13	chr7:116771498-116771654
MET_chr7.14	chr7:116771849-116771989
MET_chr7.15	chr7:116774881-116775111
RIT1_chr1.2	chr1:155904311-155904502
RIT1_chr1.3	chr1:155904731-155904804
ERBB2_chr17.25	chr17:39724726-39724911
HRAS_chr11.4	chr11:533766-533944
NRAS_chr1.5	chr1:114713800-114713978
NRAS_chr1.6	chr1:114716050-114716177
MAP2K1_chr15.2	chr15:66435027-66435237
NF1_chr17.1	chr17:31094927-31095369
NF1_chr17.2	chr17:31155983-31156126
NF1_chr17.3	chr17:31159010-31159093
NF1_chr17.4	chr17:31163186-31163376
NF1_chr17.5	chr17:31169891-31169997
NF1_chr17.6	chr17:31181422-31181489
NF1_chr17.7	chr17:31181710-31181785
NF1_chr17.8	chr17:31182508-31182665
NF1_chr17.9	chr17:31200422-31200595
NF1_chr17.10	chr17:31201037-31201159
NF1_chr17.11	chr17:31201411-31201485
NF1_chr17.12	chr17:31206240-31206371
NF1_chr17.13	chr17:31214451-31214585
NF1_chr17.14	chr17:31219005-31219118
NF1_chr17.15	chr17:31221850-31222764
NF1_chr17.16	chr17:31223444-31223567
NF1_chr17.17	chr17:31225095-31225250
NF1_chr17.18	chr17:31226435-31226684
NF1_chr17.19	chr17:31227218-31227291
NF1_chr17.20	chr17:31227523-31227606
NF1_chr17.21	chr17:31229025-31229465
NF1_chr17.22	chr17:31229835-31229974
NF1_chr17.23	chr17:31230260-31230382
NF1_chr17.24	chr17:31230842-31230925
NF1_chr17.25	chr17:31232073-31232189
NF1_chr17.26	chr17:31232700-31232881
NF1_chr17.27	chr17:31233002-31233213
NF1_chr17.28	chr17:31235611-31235772
NF1_chr17.29	chr17:31235918-31236021
NF1_chr17.30	chr17:31248984-31249119
NF1_chr17.31	chr17:31252938-31253000
NF1_chr17.32	chr17:31258344-31258502
NF1_chr17.33	chr17:31259032-31259129
NF1_chr17.34	chr17:31260369-31260515
NF1_chr17.35	chr17:31261711-31261857
NF1_chr17.36	chr17:31265229-31265339
NF1_chr17.37	chr17:31325820-31326252
NF1_chr17.38	chr17:31327499-31327839
NF1_chr17.39	chr17:31330296-31330498
NF1_chr17.40	chr17:31334838-31335031
NF1_chr17.41	chr17:31336333-31336473
NF1_chr17.42	chr17:31336635-31336914
NF1_chr17.43	chr17:31337368-31337582
NF1_chr17.44	chr17:31337819-31337880
NF1_chr17.45	chr17:31338025-31338139
NF1_chr17.46	chr17:31338704-31338805
NF1_chr17.47	chr17:31340505-31340645
NF1_chr17.48	chr17:31343009-31343135
NF1_chr17.49	chr17:31349120-31349251
NF1_chr17.50	chr17:31350183-31350318
NF1_chr17.51	chr17:31352257-31352414
NF1_chr17.52	chr17:31356460-31356582
NF1_chr17.53	chr17:31356960-31357090
NF1_chr17.54	chr17:31357269-31357369
NF1_chr17.55	chr17:31358480-31358622
NF1_chr17.56	chr17:31358969-31359015
NF1_chr17.57	chr17:31360487-31360703
NF1_chr17.58	chr17:31374013-31374155
