# Supplementary material for: Somatic Mutations in miRNA Genes in Lung Cancer—Potential Functional Consequences of Non-Coding Sequence Variants
Source: Cancers (Basel). 2019 Jun 8;11(6):793. doi: 10.3390/cancers11060793 (PMC6627760; doi:10.3390/cancers11060793)
Supplement: Supplementary file 1 [file cancers-11-00793-s001.zip › Supplementary_Table_3_Somatic mutations in protein binding sequence motifs miRNAmotif analysis.xlsx]

## Sheet: mutations
miRNA name	HGVS	localization	sequence change	motif loss	motif gain
hsa-mir-101-1	n.35C>G	loop	UGCCCUGGCUCAGUUAUCACAGUGCUGAUGCUGU[C|G]UAUUCUAAAGGUACAGUACUGUGAUAACUGAAGGAUGGCA	-	UGU
hsa-mir-554	n.41G>A	loop	ACCUGAGUAACCUUUGCUAGUCCUGACUCAGCCAGUACUG[G|A]UCUUAGACUGGUGAUGGGUCAGGGUUCAUAUUUUGGCAUCUCUCUCUGGGCAUCU	-	AUCUU
hsa-mir-483	n.36C>A	loop	GAGGGGGAAGACGGGAGGAAAGAAGGGAGUGGUUC[C|A]AUCACGCCUCCUCACUCCUCUCCUCCCGUCUUCUCCUCUC	CAUC;VCAUCH	-
hsa-mir-136	n.52C>T	3p_m	UGAGCCCUCGGAGGACUCCAUUUGUUUUGAUGAUGGAUUCUUAUGCUCCAU[C|U]AUCGUCUCAAAUGAGUCUUCAGAGGGUUCU	VCAUCH	-
hsa-mir-380	n.27T>C	loop	AAGAUGGUUGACCAUAGAACAUGCGC[U|C]AUCUCUGUGUCGUAUGUAAUAUGGUCCACAUCUU	-	CAUC;VCAUCH
hsa-mir-758	n.74C>A	3p_f	GCCUGGAUACAUGAGAUGGUUGACCAGAGAGCACACGCUUUAUUUGUGCCGUUUGUGACCUGGUCCACUAACC[C|A]UCAGUAUCUAAUGC	-	VCAUCH
hsa-mir-300	n.28C>T	5p_m	UGCUACUUGAAGAGAGGUAAUCCUUCA[C|U]GCAUUUGCUUUACUUGCAAUGAUUAUACAAGGGCAGACUCUCUCUGGGGAGCAAA	-	UGC
hsa-mir-300	n.64G>T	3p_m	UGCUACUUGAAGAGAGGUAAUCCUUCACGCAUUUGCUUUACUUGCAAUGAUUAUACAAGGGCA[G|U]ACUCUCUCUGGGGAGCAAA	CAGAC	-
hsa-mir-1185-2	n.49G>T	loop	UUUGGUACUUAAAGAGAGGAUACCCUUUGUAUGUUCACUUGAUUAAUG[G|U]CGAAUAUACAGGGGGAGACUCUCAUUUGCGUAUCAAA	-	UGU
hsa-mir-1185-2	n.50C>A	loop	UUUGGUACUUAAAGAGAGGAUACCCUUUGUAUGUUCACUUGAUUAAUGG[C|A]GAAUAUACAGGGGGAGACUCUCAUUUGCGUAUCAAA	-	GGAG
hsa-mir-487b	n.47G>C	loop	UUGGUACUUGGAGAGUGGUUAUCCCUGUCCUGUUCGUUUUGCUCAU[G|C]UCGAAUCGUACAGGGUCAUCCACUUUUUCAGUAUCAA	UGU	CAUC
hsa-mir-655	n.56C>A	loop	AACUAUGCAAGGAUAUUUGAGGAGAGGUUAUCCGUGUUAUGUUCGCUUCAUUCAU[C|A]AUGAAUAAUACAUGGUUAACCUCUUUUUGAAUAUCAGACUC	CAUC	SMUANY
hsa-mir-377	n.34A>G	loop	UUGAGCAGAGGUUGCCCUUGGUGAAUUCGCUUU[A|G]UUUAUGUUGAAUCACACAAAGGCAACUUUUGUUUG	-	UGU
hsa-mir-656	n.38T>A	loop	CUGAAAUAGGUUGCCUGUGAGGUGUUCACUUUCUAUA[U|A]GAUGAAUAUUAUACAGUCAACCUCUUUCCGAUAUCGAAUC	-	UAUAA
hsa-mir-6859-4	n.34T>C	loop	UGUGGGAGAGGAACAUGGGCUCAGGACAGCGGG[U|C]GUCAGCUUGCCUGACCCCCAUGUCGCCUCUGUAG	GGGU;UGU	-
hsa-mir-6769a	n.45G>T	loop	AGGCCAGGUGGGUAUGGAGGAGCCCUCAUAUGGCAGUUGGCGAG[G|U]GCCCAGUGAGCCCCUCUCUGCUCUCCAG	-	YGCY;UGC
hsa-mir-6785	n.55A>T	loop	CUCCCUGGGAGGGCGUGGAUGAUGGUGGGAGAGGAGCCCCACUGUGGAAGUCUG[A|U]CCCCCACAUCGCCCCACCUUCCCCAG	-	UGU;UGUNNNNNNNUGU
hsa-mir-4745	n.28G>T	loop	GUGAGUGGGGCUCCCGGGACGGCGCCC[G|U]CCCUGGCCCUGGCCCGGCGACGUCUCACGGUCCC	YGCY	-
hsa-mir-6789	n.30G>A	loop	CGAGGUAGGGGCGUCCCGGGCGCGCGGGC[G|A]GGUCCCAGGCUGGGCCCCUCGGAGGCCGGGUGCUCACUGCCCCGUCCCGGCGCCCGUGUCUCCUCCAG	GGGU	-
hsa-mir-7108	n.58G>A	loop	GUGUGGCCGGCAGGCGGGUGGGCGGGGGCGGCCGGUGGGAACCCCGCCCCGCCCCGC[G|A]CCCGCACUCACCCGCCCGUCUCCCCACAG	YGCY	-
hsa-mir-4746	n.39G>A	loop	GUGUCUGUGCCGGUCCCAGGAGAACCUGCAGAGGCAUC[G|A]GGUCAGCGGUGCUCCUGCGGGCCGACACUCAC	GGGU	VCAUCH
hsa-mir-5196	n.56G>T	loop	UCUGAGGAGACCUGGGCUGUCAGAGGCCAGGGAAGGGGACGAGGGUUGGGGAACA[G|U]GUGGUUAGCACUUCAUCCUCGUCUCCCUCCCAGGUUAGAAGGGCCCCCCUCUCUGAAGG	-	UGU
hsa-mir-642b	n.42C>T	loop	GAGUUGGGAGGUUCCCUCUCCAAAUGUGUCUUGAUCCCCCA[C|U]CCCAAGACACAUUUGGAGAGGGACCCUCCCAACUC	-	CAUC;VCAUCH
hsa-mir-519b	n.38T>C	loop	CAUGCUGUGACCCUCUAGAGGGAAGCGCUUUCUGUUG[U|C]CUGAAAGAAAAGAAAGUGCAUCCUUUUAGAGGUUUACUGUUUG	UGU	YGCY;UGC
hsa-mir-518f	n.16C>A	5p_m	UCUCAUGCUGUGACC[C|A]UCUAGAGGGAAGCACUUUCUCUUGUCUAAAAGAAAAGAAAGCGCUUCUCUUUAGAGGAUUACUCUUUGAGA	-	VCAUCH
hsa-mir-521-2	n.40G>T	loop	UCUCGGGCUGUGACUCUCCAAAGGGAAGAAUUUUCUCUU[G|U]UCUAAAAGAAAAGAACGCACUUCCCUUUAGAGUGUUACCGUGUGAGA	UGU	-
hsa-mir-517b	n.30T>G	loop	GUGACCCUCUAGAUGGAAGCACUGUCUGU[U|G]GUCUAAGAAAAGAUCGUGCAUCCCUUUAGAGUGUUAC	UGU	-
hsa-mir-516b-1	n.18C>T	5p_m	UCUCAGGCUGUGACCAU[C|U]UGGAGGUAAGAAGCACUUUCUGUUUUGUGAAAGAAAAGAAAGUGCUUCCUUUCAGAGGGUUACUCUUUGAGA	VCAUCH	-
hsa-mir-518a-2	n.39T>A	loop	UCUCAAGCUGUGGGUCUGCAAAGGGAAGCCCUUUCUGU[U|A]GUCUAAAAGAAGAGAAAGCGCUUCCCUUUGCUGGAUUACGGUUUGAGA	UGU	-
hsa-mir-517c	n.64A>T	3p_m	GAAGAUCUCAGGCAGUGACCCUCUAGAUGGAAGCACUGUCUGUUGUCUAAGAAAAGAUCGUGC[A|U]UCCUUUUAGAGUGUUACUGUUUGAGAAAAUC	VCAUCH	-
hsa-mir-371b	n.36G>C	loop	GGUAACACUCAAAAGAUGGCGGCACUUUCACCAGA[G|C]AGCAGAAAGUGCCCCCACAGUUUGAGUGCC	-	CAGAC
hsa-mir-663b	n.54G>T	loop	GGUGCCGAGGGCCGUCCGGCAUCCUAGGCGGGUCGCUGCGGUACCUCCCUCCU[G|U]UCUGUGGCGGUGGGAUCCCGUGGCCGUGUUUUCCUGGUGGCCCGGCCGUGCCUGAGGUUUC	UGU	-
hsa-mir-663b	n.32G>T	loop	GGUGCCGAGGGCCGUCCGGCAUCCUAGGCGG[G|U]UCGCUGCGGUACCUCCCUCCUGUCUGUGGCGGUGGGAUCCCGUGGCCGUGUUUUCCUGGUGGCCCGGCCGUGCCUGAGGUUUC	GGGU	-
hsa-mir-7704	n.43C>G	loop	CGGGGUCGGCGGCGACGUGCUCAGCUUGGCACCCAAGUUCUG[C|G]CGCUCCGACGCCCGGC	UGC	-
hsa-mir-1246	n.38C>T	loop	UGUAUCCUUGAAUGGAUUUUUGGAGCAGGAGUGGACA[C|U]CUGACCCAAAGGAAAUCAAUCCAUAGGCUAGCAAU	-	CAUC;VCAUCH
hsa-mir-3132	n.35T>A	loop	GGUGGGAUGGGUAGAGAAGGAGCUCAGAGGACGG[U|A]GCGCCUUGUUUCCCUUGAGCCCUCCCUCUCUCAUCCCACC	UGC	GGAG
hsa-mir-3132	n.29G>C	5p_m	GGUGGGAUGGGUAGAGAAGGAGCUCAGA[G|C]GACGGUGCGCCUUGUUUCCCUUGAGCCCUCCCUCUCUCAUCCCACC	-	CAGAC
hsa-mir-296	n.24C>A	5p_m	AGGACCCUUCCAGAGGGCCCCCC[C|A]UCAAUCCUGUUGUGCCUAAUUCAGAGGGUUGGGUGGAGGCUCUCCUGAAGGGCUCU	-	VCAUCH
hsa-mir-646	n.55G>C	loop	GAUCAGGAGUCUGCCAGUGGAGUCAGCACACCUGCUUUUCACCUGUGAUCCCAG[G|C]AGAGGAAGCAGCUGCCUCUGAGGCCUCAGGCUCAGUGGC	GGAG	-
hsa-mir-4758	n.37G>T	loop	GGUGAGUGGGAGCCGGUGGGGCUGGAGUAAGGGCAC[G|U]CCCGGGGCUGCCCCACCUGCUGACCACCCUCCCC	YGCY	-
hsa-mir-941-3	n.66G>T	3p_m	UGUGCACAUGUGCCCAGGGCCCGGGACAGCGCCACGGAAGAGGACGCACCCGGCUGUGUGCACAU[G|U]UGCCCA	UGUNNNNNNNUGU	-
hsa-mir-941-5	n.56G>T	3p_m	UGUGCACAUGUGCCCAGGGCCCGGGACAGCGCCACGGAAGAGGACGCACCCGGCU[G|U]UGUGCACAUGUGCCCA	UGUNNNNNNNUGU	-
hsa-mir-6814	n.41A>C	loop	UUUCCUCCCAAGGGUGAGAUGCUGCCACCCAGCCCUGCAG[A|C]GCCCCUGACUCGCAUCCUUCCCUUGGCAG	-	YGCY;GCAGCGC
hsa-mir-185	n.38G>T	loop	AGGGGGCGAGGGAUUGGAGAGAAAGGCAGUUCCUGAU[G|U]GUCCCCUCCCCAGGGGCUGGCUUUCCUCUGGUCCUUCCCUCCCA	-	UGU
hsa-mir-650	n.26G>C	5p_m	CAGUGCUGGGGUCUCAGGAGGCAGC[G|C]CUCUCAGGACGUCACCACCAUGGCCUGGGCUCUGCUCCUCCUCACCCUCCUCACUCAGGGCACAGGUGAU	GCAGCGC	-
hsa-mir-650	n.37G>A	loop	CAGUGCUGGGGUCUCAGGAGGCAGCGCUCUCAGGAC[G|A]UCACCACCAUGGCCUGGGCUCUGCUCCUCCUCACCCUCCUCACUCAGGGCACAGGUGAU	-	VCAUCH
hsa-mir-6821	n.34C>T	loop	GUGCGUGGUGGCUCGAGGCGGGGGUGGGGGCCU[C|U]GCCCUGCUUGGGCCCUCCCUGACCUCUCCGCUCCGCACAG	-	UGC
hsa-mir-1324	n.57G>C	loop	CCUGAAGAGGUGCAUGAAGCCUGGUCCUGCCCUCACUGGGAACCCCCUUCCCUCUG[G|C]GUACCAGACAGAAUUCUAUGCACUUUCCUGGAGGCUCCA	GGGU	UGC
hsa-mir-1324	n.62C>T	3p_m	CCUGAAGAGGUGCAUGAAGCCUGGUCCUGCCCUCACUGGGAACCCCCUUCCCUCUGGGUAC[C|U]AGACAGAAUUCUAUGCACUUUCCUGGAGGCUCCA	CAGAC	-
hsa-mir-551b	n.32G>A	5p_m	AGAUGUGCUCUCCUGGCCCAUGAAAUCAAGC[G|A]UGGGUGAGACCUGGUGCAGAACGGGAAGGCGACCCAUACUUGGUUUCAGAGGCUGUGAGAAUAA	-	GCAUG
hsa-mir-551b	n.50A>C	loop	AGAUGUGCUCUCCUGGCCCAUGAAAUCAAGCGUGGGUGAGACCUGGUGC[A|C]GAACGGGAAGGCGACCCAUACUUGGUUUCAGAGGCUGUGAGAAUAA	-	YGCY
hsa-mir-569	n.42C>G	loop	GGUAUUGUUAGAUUAAUUUUGUGGGACAUUAACAACAGCAU[C|G]AGAAGCAACAUCAGCUUUAGUUAAUGAAUCCUGGAAAGUUAAGUGACUUUAUUU	CAUC;VCAUCH	GCAUG
hsa-mir-218-1	n.51C>T	loop	GUGAUAAUGUAGCGAGAUUUUCUGUUGUGCUUGAUCUAACCAUGUGGUUG[C|U]GAGGUAUGAGUAAAACAUGGUUCCGUCAAGCACCAUGGAACGUCACGCAGCUUUCUACA	UGC	UGU
hsa-mir-573	n.51G>C	loop	UUUAGCGGUUUCUCCCUGAAGUGAUGUGUAACUGAUCAGGAUCUACUCAU[G|C]UCGUCUUUGGUAAAGUUAUGUCGCUUGUCAGGGUGAGGAGAGUUUUUG	UGU	CAUC
hsa-mir-3655	n.62C>G	loop	GCUUGUCGCUGCGGUGUUGCUGUUGGAGACUCGAUUGUUGGUGACAGCGAAAGAACGAUAA[C|G]AAAAUGCCGGAGCGAGAUAGU	SMUANY	-
hsa-mir-145	n.49G>C	loop	CACCUUGUCCUCACGGUCCAGUUUUCCCAGGAAUCCCUUAGAUGCUAA[G|C]AUGGGGAUUCCUGGAAAUACUGUUCUUGAGGUCAUGGUU	-	SMUANY
hsa-mir-5004	n.99C>G	3p_f	GGCACUUGCUUGGGGGUUAGUGAGGACAGGGCAAAUUCACGAGAUUGGGUUGUGCAGAGGCUGACACUUGGAUUUUCCUGGGCCUCAGGACUUCCUUU[C|G]AGACAUGG	CAGAC	-
hsa-mir-30c-2	n.31G>T	loop	AGAUACUGUAAACAUCCUACACUCUCAGCU[G|U]UGGAAAGUAAGAAAGCUGGGAGAAGGCUGUUUACUCUUUCU	UGU	-
hsa-mir-587	n.62T>C	loop	CUCCUAUGCACCCUCUUUCCAUAGGUGAUGAGUCACAGGGCUCAGGGAAUGUGUCUGCACC[U|C]GUGACUCAUCACCAGUGGAAAGCCCAUCCCAUAU	UGUNNNNNNNUGU	-
hsa-mir-550b-1	n.42C>T	loop	AGAGACUUGUUGGAGAUGUGCCUGAGGGAGUAAGACACUAU[C|U]UUACAACAACAGGGCUCUUACUCCCUCAGGCACUGCACCAGCCAGCAAAGCAUCA	AUCUU	-
hsa-mir-6892	n.29G>T	loop	GUAAGGGACCGGAGAGUAGGAAAAGCAG[G|U]GCUCAGGGCCAGAGAGACUGGGCAUAGAACUAAGGAGGAUGGUGUCCUCCUGACUGCAUCUCUCUUCCCUCUCCCACCCCUUGCAG	-	YGCY;UGC
hsa-mir-153-2	n.59A>G	3p_m	AGCGGUGGCCAGUGUCAUUUUUGUGAUGUUGCAGCUAGUAAUAUGAGCCCAGUUGCAU[A|G]GUCACAAAAGUGAUCAUUGGAAACUGUG	-	GCAUG
hsa-mir-6843	n.80T>A	loop	CCCCCAUUUCCUCAGGAAUAAAAGUGCAGCAGUGCCUGCUGUGGGGACAGCUGAGGGCAGUGAGGCCCUGGGGAGCUGC[U|A]GCAGGCAGCAGGUGGGCGGGACGCCAGCAGGCUGUCUAGCUGUUCCCAUGAUGGUCUCCUGUUCUCUGCAG	YGCY;UGC	-
hsa-mir-599	n.52C>G	loop	AAAGACAUGCUGUCCACAGUGUGUUUGAUAAGCUGACAUGGGACAGGGAUU[C|G]UUUUCACUGUUGUGUCAGUUUAUCAAACCCAUACUUGGAUGAC	-	UGU
hsa-mir-1208	n.20C>G	5p_m	CACCGGCAGAAUCACUGUU[C|G]AGACAGGCGGAGACGGGUCUUUCUCGCCCUCUGAUGAGUCACCACUGUGGUGG	CAGAC	-
hsa-mir-30b	n.49G>C	loop	ACCAAGUUUCAGUUCAUGUAAACAUCCUACACUCAGCUGUAAUACAUG[G|C]AUUGGCUGGGAGGUGGAUGUUUACUUCAGCUGACUUGGA	-	UGC
hsa-mir-30d	n.30G>T	loop	GUUGUUGUAAACAUCCCCGACUGGAAGCU[G|U]UAAGACACAGCUAAGCUUUCAGUCAGAUGUUUGCUGCUAC	UGU	-
hsa-mir-661	n.24G>A	5p_f	GGAGAGGCUGUGCUGUGGGGCAG[G|A]CGCAGGCCUGAGCCCUGGUUUCGGGCUGCCUGGGUCUCUGGCCUGCGCGUGACUUUGGGGUGGCU	-	CAGAC
hsa-mir-147a	n.34A>T	loop	AAUCUAAAGACAACAUUUCUGCACACACACCAG[A|U]CUAUGGAAGCCAGUGUGUGGAAAUGCUUCUGCUAGAUU	CAGAC	-
hsa-mir-147a	n.31C>T	loop	AAUCUAAAGACAACAUUUCUGCACACACAC[C|U]AGACUAUGGAAGCCAGUGUGUGGAAAUGCUUCUGCUAGAUU	CAGAC	-
hsa-mir-147a	n.13A>T	5p_m	AAUCUAAAGACA[A|U]CAUUUCUGCACACACACCAGACUAUGGAAGCCAGUGUGUGGAAAUGCUUCUGCUAGAUU	-	VCAUCH
hsa-mir-602	n.44G>T	loop	UUCUCACCCCCGCCUGACACGGGCGACAGCUGCGGCCCGCUGU[G|U]UUCACUCGGGCCGAGUGCGUCUCCUGUCAGGCAAGGGAGAGCAGAGCCCCCCUG	UGU	-
hsa-mir-500b	n.46G>T	loop	CCCCCUCUCUAAUCCUUGCUACCUGGGUGAGAGUGCUUUCUGAAU[G|U]CAGUGCACCCAGGCAAGGAUUCUGCAAGGGGGA	UGC	-
hsa-mir-325	n.30A>T	5p_m	AUACAGUGCUUGGUUCCUAGUAGGUGUCC[A|U]GUAAGUGUUUGUGACAUAAUUUGUUUAUUGAGGACCUCCUAUCAAUCAAGCACUGUGCUAGGCUCUGG	-	UGUNNNNNNNUGU
hsa-mir-19b-2	n.52T>C	loop	ACAUUGCUACUUACAAUUAGUUUUGCAGGUUUGCAUUUCAGCGUAUAUAUG[U|C]AUAUGUGGCUGUGCAAAUCCAUGCAAAACUGAUUGUGAUAAUGU	UGU	UGC
hsa-mir-542	n.8C>A	5p_f	CAGAUCU[C|A]AGACAUCUCGGGGAUCAUCAUGUCACGAGAUACCAGUGUGCACUUGUGACAGAUUGAUAACUGAAAGGUCUGGGAGCCACUCAUCUUCA	CAGAC	-
hsa-mir-934	n.27G>T	5p_m	AGAAAUAAGGCUUCUGUCUACUACUG[G|U]AGACACUGGUAGUAUAAAACCCAGAGUCUCCAGUAAUGGACGGGAGCCUUAUUUCU	-	UGUNNNNNNNUGU
hsa-mir-513a-1	n.59G>T	loop	GGGAUGCCACAUUCAGCCAUUCAGCGUACAGUGCCUUUCACAGGGAGGUGUCAUUUAU[G|U]UGAACUAAAAUAUAAAUUUCACCUUUCUGAGAAGGGUAAUGUACAGCAUGCACUGCAUAUGUGGUGUCCC	UGU	-
hsa-mir-513a-1	n.57A>G	loop	GGGAUGCCACAUUCAGCCAUUCAGCGUACAGUGCCUUUCACAGGGAGGUGUCAUUU[A|G]UGUGAACUAAAAUAUAAAUUUCACCUUUCUGAGAAGGGUAAUGUACAGCAUGCACUGCAUAUGUGGUGUCCC	-	UGU
hsa-mir-509-3	n.54G>A	3p_m	GUGGUACCCUACUGCAGACGUGGCAAUCAUGUAUAAUUAAAAAUGAUUGGUAC[G|A]UCUGUGGGUAGAGUACUGCAU	-	VCAUCH
hsa-mir-509-3	n.17G>A	5p_m	GUGGUACCCUACUGCA[G|A]ACGUGGCAAUCAUGUAUAAUUAAAAAUGAUUGGUACGUCUGUGGGUAGAGUACUGCAU	CAGAC	-
hsa-mir-510	n.43T>A	loop	GUGGUGUCCUACUCAGGAGAGUGGCAAUCACAUGUAAUUAGG[U|A]GUGAUUGAAACCUCUAAGAGUGGAGUAACAC	UGU;UGUNNNNNNNUGU	GGAG
hsa-mir-105-1	n.67G>T	3p_m	UGUGCAUCGUGGUCAAAUGCUCAGACUCCUGUGGUGGCUGCUCAUGCACCACGGAUGUUUGAGCAU[G|U]UGCUACGGUGUCUA	UGUNNNNNNNUGU;GCAUG	-
hsa-mir-105-1	n.64C>T	3p_m	UGUGCAUCGUGGUCAAAUGCUCAGACUCCUGUGGUGGCUGCUCAUGCACCACGGAUGUUUGAG[C|U]AUGUGCUACGGUGUCUA	GCAUG	-

## Sheet: motifs binding proteins
binding protein	sequence motif
hnRNPA1	UAGGGAW
HuR	AUUUUUAUUUU
KSRP	GGGU
Lin28	GGAG
MBNL1	YGCY
MCPIP1	UGC
DGCR8	UGU
MATR3	AUCUU
ZC3H7	SMTANY
YBX1	CAUC
TRIM71	UAUAA
PTBP1/3	UUUUUCCNUCUUU
DDX17	VCAUCH
Rbfox	GCAUG
SMAD	CAGAC
CELF1/2	UGUNNNNNNNUGU
ZC3H10	GCAGCGC
