# Supplementary material for: Somatic Mutations in miRNA Genes in Lung Cancer—Potential Functional Consequences of Non-Coding Sequence Variants
Source: Cancers (Basel). 2019 Jun 8;11(6):793. doi: 10.3390/cancers11060793 (PMC6627760; doi:10.3390/cancers11060793)
Supplement: Supplementary file 1 [file cancers-11-00793-s001.zip › Supplementary_Table_4_Clinical features and miRNA gene mutation statistics.xlsx]

## Sheet: Arkusz2
gene	cigarettes_per_day (Mann-Whitney rank test)	years_smoked (Mann-Whitney rank test)	gender (Fisher exact test on a 2x2 contingency table)	tumor_stage_I_II_vs_rest (Fisher exact test on a 2x2 contingency table)	tumor_stage_I_vs_rest (Fisher exact test on a 2x2 contingency table)	type (Fisher exact test on a 2x2 contingency table)
hsa-mir-890	0.164218		0.667108	0.0193324	0.0971563	0.557021
hsa-mir-664b	0.0506425	0.0687402	0.379006	0.58938	1	0.016814
hsa-mir-1297	0.385226	0.340045	0.690515	0.58938	1	0.0329492
hsa-mir-379	0.161787	0.215515	0.379006	1	0.687778	0.129761
hsa-mir-1324	0.487203	0.344625	0.423291	0.664632	0.492467	0.296207
hsa-mir-892a	0.320367	0.472184	1	1	0.687778	0.129761
hsa-mir-887	0.124568	0.0576445	0.0458167	1	0.111802	0.730533
hsa-mir-509-3	0.394916	0.292685	1	1	0.436572	0.45908
hsa-mir-527	0.0726183	0.295989	1	0.63273	0.716931	0.0547861
hsa-mir-592	0.232546	0.312271	1	0.63273	0.453611	0.483977
