# Supplementary material for: Somatic Mutations in miRNA Genes in Lung Cancer—Potential Functional Consequences of Non-Coding Sequence Variants
Source: Cancers (Basel). 2019 Jun 8;11(6):793. doi: 10.3390/cancers11060793 (PMC6627760; doi:10.3390/cancers11060793)
Supplement: Supplementary file 1 [file cancers-11-00793-s001.zip › Supplementary_Table_5_Experimentally detected mutations in a panel of cancer samples.xlsx]

## Sheet: Arkusz1
SampleID	mir890	mir379	mir1297
LUN0096T	NA	no mutation	NA
LUN0335T	no mutation	no mutation	no mutation
LUN0101T	no mutation	C>T; n.1 -37 C>T	no mutation
LUN0103T	no mutation	no mutation	no mutation
LUN0106T	no mutation	no mutation	no mutation
LUN0107T	NA	no mutation	NA
LUN0111T	NA	no mutation	NA
LUN0112T	no mutation	no mutation	no mutation
LUN0113T	no mutation	no mutation	no mutation
LUN0115T	NA	no mutation	no mutation
LUN0120T	no mutation	no mutation	no mutation
LUN0121T	C>G; n.66G>C	no mutation	no mutation
LUN0124T	no mutation	no mutation	NA
LUN0125T	no mutation	no mutation	no mutation
LUN0129T	T>C; n. 1-18 C>T	no mutation	NA
LUN0277T	no mutation	no mutation	NA
LUN0136T	no mutation	no mutation	no mutation
LUN0150T	no mutation	no mutation	no mutation
LUN0163T	NA	C>A; n. 13 C>A	no mutation
LUN0165T	no mutation	no mutation	no mutation
LUN0166T	no mutation	no mutation	no mutation
LUN0167T	no mutation	no mutation	no mutation
LUN0169T	no mutation	no mutation	no mutation
LUN0172T	no mutation	no mutation	NA
LUN0188T	no mutation	no mutation	NA
LUN0246T	no mutation	no mutation	no mutation
LUN0180T	no mutation	no mutation	no mutation
LUN0186T	no mutation	no mutation	no mutation
LUN0188T	NA	no mutation	no mutation
LUN0189T	no mutation	no mutation	no mutation
LUN0192T	no mutation	no mutation	no mutation
LUN0193T	T>C; n. 1-18 C>T	no mutation	no mutation
LUN0197T	NA	no mutation	no mutation
LUN0199T	no mutation	no mutation	no mutation
LUN0200T	no mutation	no mutation	no mutation
LUN0201T	no mutation	no mutation	no mutation
LUN0203T	no mutation	no mutation	no mutation
LUN0204T	no mutation	no mutation	no mutation
LUN0205T	NA	no mutation	no mutation
LUN0207T	NA	NA	no mutation
LUN0208T	NA	NA	no mutation
LUN0210T	no mutation	no mutation	no mutation
LUN0211T	no mutation	no mutation	no mutation
LUN0213T	no mutation	no mutation	no mutation
LUN0214T	no mutation	no mutation	no mutation
LUN0216T	no mutation	no mutation	no mutation
LUN0218T	NA	no mutation	no mutation
LUN0222T	no mutation	no mutation	no mutation
LUN0228T	no mutation	no mutation	no mutation
LUN0240T	no mutation	NA	no mutation
LUN0247T	no mutation	no mutation	no mutation
LUN0248T	no mutation	no mutation	no mutation
LUN0256T	no mutation	no mutation	no mutation
LUN0275T	NA	NA	no mutation
LUN0279T	no mutation	no mutation	no mutation
LUN0287T	C>G; n.66G>C	no mutation	no mutation
LUN0290T	no mutation	no mutation	no mutation
LUN0291T	no mutation	no mutation	no mutation
LUN0295T	no mutation	no mutation	no mutation
LUN0296T	no mutation	no mutation	no mutation
LUN0297T	NA	NA	no mutation
LUN0299T	no mutation	no mutation	no mutation
LUN0302T	no mutation	no mutation	NA
LUN0315T	no mutation	no mutation	no mutation
LUN0320T	NA	NA	no mutation
LUN0324T	NA	NA	no mutation
LUN0325T	NA	NA	no mutation
LUN0243T	no mutation	no mutation	no mutation
LUN0147T	no mutation	no mutation	no mutation
LUN0261T	NA	no mutation	no mutation
LUN0329T	NA	no mutation	no mutation
LUN0330T	NA	NA	no mutation
LUN0331T	C>G; n.66G>C	no mutation	no mutation
LUN0271T	no mutation	no mutation	no mutation
LUN0333T	NA	no mutation	no mutation
LUN0334T	NA	NA	no mutation
LUN0336T	no mutation	no mutation	no mutation
LUN0337T	no mutation	no mutation	no mutation
LUN0338T	NA	NA	no mutation
LUN0339T	no mutation	no mutation	no mutation
LUN0340T	NA	NA	no mutation
LUN0341T	G>A; n. 77+26 A>G	no mutation	no mutation
LUN0345T	NA	NA	no mutation
LUN0346T	NA	no mutation	no mutation
